# Supplementary material for: Potassium nickel(II) gallium phosphate hydrate, K[NiGa2(PO4)3(H2O)2]
Source: Acta Crystallogr Sect E Struct Rep Online. 2009 Apr 30;65(Pt 5):i38–9. doi: 10.1107/S1600536809015438 (PMC2977543; doi:10.1107/S1600536809015438)
Supplement: Supplementary file 1 [file e-65-00i38-sup1.cif]

##############################################################################
###                                                                        ###
###        Electronic paper (Acta Crystallographica Section E)             ###
###                                                                        ###
##############################################################################
#                                                                            #
# This CIF contains the data in a paper accepted for publication in Acta     #
# Crystallographica Section E. It conforms to the requirements of Notes      #
# for Authors for Section E, and has been peer reviewed under the auspices   #
# of the IUCr Commission on Journals.                                        #
#                                                                            #
# Full details of the Crystallographic Information File format               #
# are given in the paper "The Crystallographic Information File (CIF):       #
# a New Standard Archive File for Crystallography" by S. R. Hall, F. H.      #
# Allen and I. D. Brown [Acta Cryst. (1991), A47, 655-685].                  #
#                                                                            #
# The current version of the core CIF dictionary is obtainable from          #
# ftp://ftp.iucr.org/pub/cif_core.dic. The current version number is 2.4.    #
#                                                                            #
# Software is freely available for graphical display of the structure(s) in  #
# this CIF.  For information consult the CIF home page http://www.iucr.org/  #
# cif/home.html                                                              #
#                                                                            #
# This file may be used for bona fide research purposes within the           #
# scientific community so long as proper attribution is given to the journal # 
# article from which it was obtained.                                        #
#                                                                            #
##############################################################################
                                             
data_global
_audit_creation_method     CRYSTALS_ver_12.86
_journal_date_recd_electronic     2009-03-30
_journal_date_accepted     2009-04-24
_journal_name_full     'Acta Crystallographica, Section E'
_journal_year     2009
_journal_volume     65
_journal_issue      5
_journal_page_first     i38
_journal_page_last     i39
_journal_paper_category     QI
_journal_coeditor_code     FI2077
_publ_contact_author_name     'Ann Chippindale'
_publ_contact_author_address
;
Department of Chemistry
University of Reading
Whiteknights
Reading
Berks RG6 6AD
;
_publ_contact_author_email     'a.m.chippindale@rdg.ac.uk'
_publ_contact_author_fax     '+44 118 3786331'
_publ_contact_author_phone     '+44 118 3788448'
_publ_section_title
;
Potassium nickel(II) gallium phosphate hydrate, K[NiGa~2~(PO~4~)~3~(H~2~O)~2~]
;
loop_
    _publ_author_name
    _publ_author_footnote
    _publ_author_address
    'Chippindale, Ann M.' .
;
Department of Chemistry
University of Reading
Whiteknights
Reading
Berks RG6 6AD
England
;
    'Sharma, Arun V.' .
;
Department of Chemistry
University of Reading
Whiteknights
Reading
Berks RG6 6AD
England
;
    'Hibble, Simon J.' .
;
Department of Chemistry
University of Reading
Whiteknights
Reading
Berks RG6 6AD
England
;
_chemical_name_systematic     ?
_chemical_melting_point     ?
data_I
_chemical_name_systematic
;
potassium nickel(II) digallium tris(phosphate) dihydrate
;
_chemical_formula_moiety     'K +, Ga2 H4 Ni O14 P3 -'
_chemical_formula_sum     'Ga2 H4 K Ni O14 P3'
_chemical_formula_iupac     'K [Ni Ga2 (P O4)3 (H2 O)2]'
_chemical_formula_weight     558.17
_symmetry_cell_setting     'monoclinic'
_symmetry_space_group_name_H-M     'C 2/c'
_symmetry_space_group_name_Hall     '-C 2yc'
loop_
    _symmetry_equiv_pos_as_xyz
    'x,y,z'
    '-x,-y,-z'
    'x+1/2,y+1/2,z'
    '-x+1/2,-y+1/2,-z'
    '-x,y,-z+1/2'
    'x,-y,z+1/2'
    '-x+1/2,y+1/2,-z+1/2'
    'x+1/2,-y+1/2,z+1/2'
_cell_length_a     13.2095(13)
_cell_length_b     10.1733(9)
_cell_length_c     8.8130(9)
_cell_angle_alpha     90
_cell_angle_beta     107.680(10)
_cell_angle_gamma     90
_cell_volume     1128.4(2)
_cell_formula_units_Z     4
_cell_measurement_reflns_used     3597
_cell_measurement_theta_min     3
_cell_measurement_theta_max     32.4
_cell_measurement_temperature     150.0(10)
_exptl_crystal_description     'block'
_exptl_crystal_colour     'yellow'
_exptl_crystal_size_max     0.085
_exptl_crystal_size_mid     0.080
_exptl_crystal_size_min     0.060
_exptl_crystal_density_diffrn     3.286
_exptl_crystal_density_meas     ?
_exptl_crystal_density_method     'not measured'
_exptl_crystal_F_000     1080
_exptl_absorpt_coefficient_mu     7.270
_exptl_absorpt_correction_type     multi-scan
_exptl_absorpt_process_details     '(CrysAlis RED; Oxford Diffraction, 2006)'
_exptl_absorpt_correction_T_min     0.54
_exptl_absorpt_correction_T_max     0.65
_diffrn_ambient_temperature     150.0(10)
_diffrn_radiation_type     'Mo K\a'
_diffrn_radiation_wavelength     0.71073
_diffrn_radiation_monochromator     'graphite'
_diffrn_measurement_device_type     'Oxford Diffraction Xcalibur'
_diffrn_measurement_device     'Area'
_diffrn_measurement_method     \w/2\q
_diffrn_reflns_number     3597
_diffrn_reflns_av_R_equivalents     0.018
_diffrn_reflns_theta_min     2.574
_diffrn_reflns_theta_max     32.596
_diffrn_reflns_theta_full     30.640
_diffrn_measured_fraction_theta_max     0.928
_diffrn_measured_fraction_theta_full     1.000
_diffrn_reflns_limit_h_min     -15
_diffrn_reflns_limit_h_max     19
_diffrn_reflns_limit_k_min     -15
_diffrn_reflns_limit_k_max     15
_diffrn_reflns_limit_l_min     -13
_diffrn_reflns_limit_l_max     11
_diffrn_standards_number     0
_diffrn_standards_interval_count     .
_diffrn_standards_interval_time     .
_diffrn_standards_decay_%     ?
_reflns_number_total     1913
_reflns_number_gt     1734
_reflns_threshold_expression     I>2\s(I)
_refine_ls_structure_factor_coef     F
_refine_ls_matrix_type     full
_refine_ls_R_factor_all     0.0244
_refine_ls_R_factor_gt     0.0215
_refine_ls_wR_factor_all     0.0249
_refine_ls_wR_factor_gt     0.0247
_refine_ls_wR_factor_ref     0.0245
_refine_ls_goodness_of_fit_ref     1.0401
_refine_ls_number_reflns     1667
_refine_ls_number_parameters     103
_refine_ls_number_restraints     3
_refine_ls_hydrogen_treatment     refxyz
_refine_ls_weighting_scheme     calc
_refine_ls_weighting_details
;
 Method, part 1, Chebychev polynomial, (Watkin, 1994, Prince, 1982)
 [weight] = 1.0/[A~0~*T~0~(x)+A~1~*T~1~(x) ... +A~n-1~]*T~n-1~(x)]
 where A~i~ are the Chebychev coefficients listed below and x= Fcalc/Fmax
 Method = Robust Weighting (Prince, 1982)
 W = [weight] * [1-(deltaF/6*sigmaF)^2^]^2^
 A~i~ are:
 18.9 -12.3 16.6
;
_atom_sites_solution_hydrogens     geom
_atom_sites_solution_primary     direct
_refine_ls_shift/su_max     0.001
_refine_diff_density_max     0.84
_refine_diff_density_min     -0.91
_refine_ls_extinction_method     'None'
loop_
    _atom_type_symbol
    _atom_type_scat_dispersion_real
    _atom_type_scat_dispersion_imag
    _atom_type_scat_source
    H 0.0000 0.0000 'International Tables Vol C 4.2.6.8 and 6.1.1.4'
    O 0.0106 0.0060 'International Tables Vol C 4.2.6.8 and 6.1.1.4'
    P 0.1023 0.0942 'International Tables Vol C 4.2.6.8 and 6.1.1.4'
    Ga 0.2307 1.6083 'International Tables Vol C 4.2.6.8 and 6.1.1.4'
    Ni 0.3393 1.1124 'International Tables Vol C 4.2.6.8 and 6.1.1.4'
    K 0.2009 0.2494 'International Tables Vol C 4.2.6.8 and 6.1.1.4'
_computing_data_collection     'CrysAlis Pro (Oxford Diffraction, 2006)'
_computing_cell_refinement     'CrysAlis RED (Oxford Diffraction, 2006)'
_computing_data_reduction     'CrysAlis RED (Oxford Diffraction, 2006)'
_computing_structure_solution     'SIR92 (Altomare <i>et al.</i>,  1994)'
_computing_structure_refinement     'CRYSTALS (Betteridge <i>et al.</i>,  2003)'
_computing_molecular_graphics     'CAMERON (Watkin <i>et al.</i>,  1996)'
_computing_publication_material     'CRYSTALS (Betteridge <i>et al.</i>,  2003)'
loop_
    _atom_site_type_symbol
    _atom_site_label
    _atom_site_fract_x
    _atom_site_fract_y
    _atom_site_fract_z
    _atom_site_U_iso_or_equiv
    _atom_site_adp_type
    _atom_site_occupancy
    _atom_site_disorder_assembly
    _atom_site_disorder_group
    Ga Ga1 0.172478(11) 0.075592(15) 0.069169(16) 0.0036 Uani 1.0000 . .
    Ni Ni1 0.0000 0.27385(3) 0.2500 0.0053 Uani 1.0000 . .
    K K1 0.0000 0.63513(6) 0.2500 0.0264 Uani 1.0000 . .
    P P1 0.0000 0.00118(5) 0.2500 0.0036 Uani 1.0000 . .
    P P2 0.20870(3) 0.37358(4) 0.17941(4) 0.0043 Uani 1.0000 . .
    O O1 0.05847(8) 0.09109(11) -0.11504(12) 0.0063 Uani 1.0000 . .
    O O2 0.09754(9) 0.39793(11) 0.18796(14) 0.0082 Uani 1.0000 . .
    O O3 0.07314(9) 0.09888(11) 0.19895(13) 0.0064 Uani 1.0000 . .
    O O4 0.09834(9) 0.29514(12) 0.48612(14) 0.0111 Uani 1.0000 . .
    O O5 0.20652(8) -0.08860(10) 0.16197(12) 0.0061 Uani 1.0000 . .
    O O6 0.27707(8) 0.04382(11) -0.04158(13) 0.0070 Uani 1.0000 . .
    O O7 0.23679(8) 0.22862(11) 0.15963(13) 0.0070 Uani 1.0000 . .
    H H1 0.135(3) 0.236(3) 0.547(4) 0.0500 Uiso 1.0000 . .
    H H2 0.136(3) 0.361(3) 0.481(5) 0.0500 Uiso 1.0000 . .
loop_
    _atom_site_aniso_label
    _atom_site_aniso_U_11
    _atom_site_aniso_U_22
    _atom_site_aniso_U_33
    _atom_site_aniso_U_12
    _atom_site_aniso_U_13
    _atom_site_aniso_U_23
    Ga1 0.00279(8) 0.00233(9) 0.00525(8) -0.00019(4) 0.00068(5) 0.00009(4)
    Ni1 0.00413(11) 0.00400(12) 0.00818(12) 0.0000 0.00228(8) 0.0000
    K1 0.0287(3) 0.0109(2) 0.0465(4) 0.0000 0.0215(3) 0.0000
    P1 0.00246(18) 0.0030(2) 0.00514(19) 0.0000 0.00089(14) 0.0000
    P2 0.00345(15) 0.00312(15) 0.00631(14) -0.00077(10) 0.00159(11) -0.00031(10)
    O1 0.0048(4) 0.0058(4) 0.0066(4) 0.0003(3) -0.0007(3) -0.0014(3)
    O2 0.0042(4) 0.0074(4) 0.0140(4) 0.0001(3) 0.0042(3) 0.0016(4)
    O3 0.0058(4) 0.0043(4) 0.0108(4) -0.0002(3) 0.0051(3) 0.0010(3)
    O4 0.0106(5) 0.0083(4) 0.0115(5) -0.0003(4) -0.0009(4) 0.0023(4)
    O5 0.0063(4) 0.0039(4) 0.0072(4) 0.0008(3) 0.0006(3) 0.0018(3)
    O6 0.0071(4) 0.0062(4) 0.0090(4) 0.0011(3) 0.0042(3) 0.0013(3)
    O7 0.0068(4) 0.0038(4) 0.0104(4) -0.0017(3) 0.0029(3) -0.0030(3)
loop_
    _geom_bond_atom_site_label_1
    _geom_bond_atom_site_label_2
    _geom_bond_site_symmetry_1
    _geom_bond_site_symmetry_2
    _geom_bond_distance
    _geom_bond_publ_flag
    Ga1 O1 . . 1.8556(11) yes
    Ga1 O3 . . 1.9994(11) yes
    Ga1 O5 . . 1.8541(10) yes
    Ga1 O6 . . 1.9455(11) yes
    Ga1 O7 . . 1.8357(11) yes
    Ni1 O2 . . 1.9951(11) yes
    Ni1 O2 . 5_555 1.9951(11) yes
    Ni1 O3 . . 2.1374(11) yes
    Ni1 O3 . 5_555 2.1374(11) yes
    Ni1 O4 . . 2.1030(12) yes
    Ni1 O4 . 5_555 2.1030(12) yes
    P1 O1 . 6_555 1.5279(11) yes
    P1 O1 . 2_555 1.5279(11) yes
    P1 O3 . . 1.5452(11) yes
    P1 O3 . 5_555 1.5452(11) yes
    P2 O2 . . 1.5135(11) yes
    P2 O5 . 7_555 1.5510(11) yes
    P2 O6 . 4_555 1.5348(12) yes
    P2 O7 . . 1.5434(12) yes
    O4 H1 . . 0.850(10) no
    O4 H2 . . 0.848(10) no
loop_
    _geom_angle_atom_site_label_1
    _geom_angle_atom_site_label_2
    _geom_angle_atom_site_label_3
    _geom_angle_site_symmetry_1
    _geom_angle_site_symmetry_2
    _geom_angle_site_symmetry_3
    _geom_angle
    _geom_angle_publ_flag
    O1 Ga1 O3 . . . 89.49(5) yes
    O1 Ga1 O5 . . . 119.09(5) yes
    O1 Ga1 O6 . . . 94.97(5) yes
    O1 Ga1 O7 . . . 116.97(5) yes
    O3 Ga1 O5 . . . 88.16(5) yes
    O3 Ga1 O6 . . . 174.93(4) yes
    O3 Ga1 O7 . . . 87.06(5) yes
    O5 Ga1 O6 . . . 87.57(5) yes
    O5 Ga1 O7 . . . 123.66(5) yes
    O6 Ga1 O7 . . . 93.05(5) yes
    O2 Ni1 O2 5_555 . . 101.49(7) yes
    O2 Ni1 O3 . . . 95.65(4) yes
    O2 Ni1 O3 5_555 . . 162.84(5) yes
    O2 Ni1 O4 . . . 87.12(5) yes
    O2 Ni1 O4 5_555 . . 85.41(5) yes
    O3 Ni1 O2 5_555 . . 162.84(5) yes
    O3 Ni1 O2 5_555 . 5_555 95.65(4) yes
    O3 Ni1 O3 5_555 . . 67.23(6) yes
    O3 Ni1 O4 5_555 . . 93.46(4) yes
    O3 Ni1 O4 5_555 . 5_555 96.38(5) yes
    O4 Ni1 O2 5_555 . . 85.41(5) yes
    O4 Ni1 O2 5_555 . 5_555 87.12(5) yes
    O3 Ni1 O4 . . . 96.38(5) yes
    O4 Ni1 O3 5_555 . . 93.46(4) yes
    O4 Ni1 O4 5_555 . . 168.18(7) yes
    O1 P1 O1 6_555 . 2_555 104.18(9) yes
    O1 P1 O3 6_555 . . 114.14(6) yes
    O1 P1 O3 2_555 . . 112.42(6) yes
    O3 P1 O1 5_555 . 6_555 112.42(6) yes
    O3 P1 O1 5_555 . 2_555 114.14(6) yes
    O3 P1 O3 5_555 . . 99.94(8) yes
    O2 P2 O7 . . . 115.61(6) yes
    O5 P2 O2 7_555 . . 111.12(6) yes
    O5 P2 O6 7_555 . 4_555 110.43(6) yes
    O5 P2 O7 7_555 . . 101.91(6) yes
    O6 P2 O2 4_555 . . 107.68(6) yes
    O6 P2 O7 4_555 . . 110.02(6) yes
    Ga1 O1 P1 . . 2_555 135.47(7) yes
    Ga1 O3 Ni1 . . . 129.51(5) yes
    Ga1 O3 P1 . . . 131.86(7) yes
    Ni1 O2 P2 . . . 128.84(7) yes
    Ni1 O3 P1 . . . 96.42(5) yes
    Ni1 O4 H1 . . . 128(3) no
    Ni1 O4 H2 . . . 103(3) no
    H1 O4 H2 . . . 111(3) no
    Ga1 O5 P2 . . 7_545 129.28(7) yes
    Ga1 O6 P2 . . 4_555 125.62(7) yes
    Ga1 O7 P2 . . . 139.82(7) yes
loop_
    _geom_hbond_atom_site_label_D
    _geom_hbond_atom_site_label_H
    _geom_hbond_atom_site_label_A
    _geom_hbond_site_symmetry_D
    _geom_hbond_site_symmetry_H
    _geom_hbond_site_symmetry_A
    _geom_hbond_distance_DH
    _geom_hbond_distance_HA
    _geom_hbond_distance_DA
    _geom_hbond_angle_DHA
    _geom_hbond_publ_flag
    O4 H1 O5 . . 6_555 0.850(10)
                               1.896(11) 2.741(2) 172 yes
    O4 H2 O6 . . 7_555 0.850(10)
                               2.163(17) 2.976(2) 161 yes
