# Supplementary material for: Potassium nickel(II) gallium phosphate hydrate, K[NiGa2(PO4)3(H2O)2]
Source: Acta Crystallogr Sect E Struct Rep Online. 2009 Apr 30;65(Pt 5):i38–9. doi: 10.1107/S1600536809015438 (PMC2977543; doi:10.1107/S1600536809015438)
Supplement: Supplementary file 2 [file e-65-00i38-Isup2.hkl]

data_I
#  exp_1836 in C2/c                        
# _audit_creation_date        09-30-03
# _audit_creation_method      CRYSTALS 

_cell_length_a                    13.2095(13)
_cell_angle_alpha                 90
_cell_length_b                    10.1733(9)
_cell_angle_beta                  107.68(1)
_cell_length_c                    8.8130(9)
_cell_angle_gamma                 90

# NOTE Fc on scale of Fo,      1.88066
# Status flags: 
#    o - used in refinement 
#    < - excluded by I/sigmaI cutoff 
#    x - excluded for another reason  

loop_
_refln_index_h
_refln_index_k
_refln_index_l
_refln_F_meas
_refln_F_calc
_refln_F_sigma
_refln_observed_status
   2   0   0       96.01        0.00        0.55 x
   4   0   0      350.93      338.51        3.14 o
   6   0   0      314.85      329.11        3.91 o
   8   0   0       77.65       77.28        1.28 o
  10   0   0      318.35      325.74        1.34 o
  12   0   0      305.64      310.43        1.50 o
  14   0   0       94.48       93.35        1.86 o
  16   0   0       70.95       71.74        2.26 o
  18   0   0      249.54      260.39        2.05 o
   1   1   0      224.04        0.00        2.03 x
   3   1   0      226.68      220.52        2.68 o
   5   1   0      148.18      142.28        0.88 o
   7   1   0       91.37       94.01        1.17 o
   9   1   0      410.31      413.57        4.97 o
  11   1   0      186.80      188.20        1.46 o
  13   1   0       33.78       36.66        2.76 o
  15   1   0       82.43       81.45        2.06 o
  17   1   0      197.72      203.40        1.99 o
   0   2   0      195.15        0.00        1.92 x
   2   2   0      226.99      225.20        1.21 o
   4   2   0      143.24      140.97        0.81 o
   6   2   0      134.12      130.99        1.02 o
   8   2   0      285.10      289.26        1.18 o
  10   2   0       71.28       72.35        1.57 o
  12   2   0       31.50       31.38        2.63 o
  14   2   0       83.21       81.49        1.93 o
  16   2   0       31.50       28.11        3.61 o
  18   2   0       58.06       61.26        2.92 o
   1   3   0      348.60      354.06        2.71 o
   3   3   0      105.50      104.31        0.76 o
   5   3   0      219.04      223.39        0.92 o
   7   3   0      152.65      154.23        1.12 o
   9   3   0      176.88      177.17        1.27 o
  11   3   0      195.90      199.87        1.46 o
  13   3   0       60.14       59.58        2.04 o
  15   3   0       88.56       92.04        2.19 o
  17   3   0       31.98       28.56        4.18 o
   0   4   0      264.61      258.43        2.90 o
   2   4   0      156.40      165.20        1.14 o
   4   4   0      180.27      178.25        0.79 o
   6   4   0       36.72       36.87        1.74 o
   8   4   0      329.26      334.68        1.22 o
  10   4   0       15.49       13.22        4.29 <
  12   4   0      123.50      124.23        1.81 o
  14   4   0       28.83       29.39        3.87 o
  16   4   0       93.61       96.73        2.36 o
   1   5   0      232.37      228.14        1.38 o
   3   5   0      174.07      179.33        0.81 o
   5   5   0       58.80       60.93        1.05 o
   7   5   0       16.56       14.12        3.37 <
   9   5   0      263.60      269.93        1.45 o
  11   5   0      135.31      137.11        1.65 o
  13   5   0       23.37       25.92        4.41 <
  15   5   0       74.26       75.41        2.47 o
  17   5   0      134.32      135.86        2.33 o
   0   6   0      554.13      552.34        3.54 o
   2   6   0      182.05      182.27        1.29 o
   4   6   0       86.42       87.84        1.25 o
   6   6   0      145.30      148.77        1.25 o
   8   6   0      232.79      240.08        1.47 o
  10   6   0       37.70       37.55        2.51 o
  12   6   0      169.27      172.08        1.86 o
  14   6   0      117.88      120.39        2.15 o
  16   6   0       20.83       17.66        6.30 <
   1   7   0       72.89       68.90        1.10 o
   3   7   0      434.21      444.21        4.09 o
   5   7   0      209.83      214.39        1.26 o
   7   7   0      147.30      153.62        1.48 o
   9   7   0      272.67      279.11        1.60 o
  11   7   0       11.25       14.37        7.82 <
  13   7   0       62.40       64.45        2.53 o
  15   7   0      134.06      133.22        2.26 o
   0   8   0       30.07       31.58        2.25 o
   2   8   0      180.67      185.57        1.25 o
   4   8   0      261.46      267.89        1.30 o
   6   8   0       61.56       62.55        1.86 o
   8   8   0      204.38      208.78        1.57 o
  10   8   0      177.31      183.27        1.78 o
  12   8   0       92.01       93.17        2.11 o
  14   8   0      237.98      240.12        2.11 o
   1   9   0      117.06      117.92        1.43 o
   3   9   0       84.24       85.66        1.50 o
   5   9   0      114.78      114.38        1.57 o
   7   9   0       75.63       77.41        1.86 o
   9   9   0       13.13       10.64        6.96 <
  11   9   0      145.24      150.15        1.94 o
  13   9   0       22.73       26.38        5.43 <
   0  10   0      120.73      119.67        1.53 o
   2  10   0       85.68       88.59        1.65 o
   4  10   0       59.15       61.36        1.93 o
   6  10   0       42.95       42.34        2.46 o
   8  10   0       41.67       42.74        2.64 o
  10  10   0       50.03       47.96        2.67 o
  12  10   0       48.58       47.25        2.92 o
  14  10   0       15.61        8.11        8.33 <
   1  11   0      279.57      283.81        1.52 o
   3  11   0       21.74       18.37        4.27 <
   5  11   0      306.72      316.73        1.67 o
   7  11   0       49.34       47.74        2.46 o
   9  11   0       75.74       76.83        2.23 o
  11  11   0      136.56      143.38        2.08 o
  13  11   0      101.68      113.06        2.38 o
   0  12   0       80.61       82.93        1.88 o
   2  12   0       13.29       11.93        6.73 <
   4  12   0       96.05       96.53        1.96 o
   6  12   0      145.34      149.62        1.87 o
   8  12   0      106.66      113.17        2.11 o
  10  12   0       86.15       89.11        2.30 o
   1  13   0       94.66       94.84        1.94 o
   3  13   0      254.22      258.83        1.78 o
   5  13   0      136.20      140.70        1.95 o
   7  13   0       72.21       76.40        2.37 o
   0  14   0      214.11      219.70        1.77 o
   2  14   0       11.43        8.65        9.46 <
   4  14   0       43.87       44.97        2.94 o
   6  14   0      232.64      242.15        1.99 o
 -19   1   1       26.83       23.49        4.57 <
 -17   1   1       72.36       72.32        2.33 o
 -15   1   1       49.99       52.49        2.41 o
 -13   1   1       56.42       54.17        2.00 o
 -11   1   1      187.82      190.41        1.39 o
  -9   1   1      151.74      152.86        1.21 o
  -7   1   1      182.14      181.37        0.93 o
  -5   1   1      149.78      159.23        0.78 o
  -3   1   1       67.72       63.55        0.69 o
  -1   1   1        8.47        0.00        1.55 <
   1   1   1      475.88        0.00        2.41 x
   3   1   1      202.87      199.91        0.83 o
   5   1   1      146.75      147.42        0.98 o
   7   1   1      139.53      142.21        1.13 o
   9   1   1       94.82       93.43        1.46 o
  11   1   1       24.01       23.37        3.27 o
  13   1   1      130.31      129.41        1.77 o
  15   1   1       11.71        8.31        8.40 <
  17   1   1       29.15       26.05        4.41 o
 -18   2   1      100.15       99.93        2.32 o
 -16   2   1      235.70      239.79        1.83 o
 -14   2   1      188.17      190.15        1.67 o
 -12   2   1      158.48      162.19        1.51 o
 -10   2   1      134.87      132.71        1.34 o
  -8   2   1      227.45      224.05        1.05 o
  -6   2   1      196.94      195.18        0.93 o
  -4   2   1       17.51       11.50        1.66 o
  -2   2   1      111.89      108.75        0.59 o
   0   2   1      110.44      101.65        0.64 o
   2   2   1      405.50      412.34        2.95 o
   4   2   1      107.34      115.71        0.98 o
   6   2   1      130.45      128.44        1.11 o
   8   2   1      231.42      233.10        1.27 o
  10   2   1      387.68      391.42        1.41 o
  12   2   1      254.12      253.68        1.60 o
  14   2   1       32.79       31.12        3.29 o
  16   2   1       95.09       96.05        2.29 o
 -17   3   1       20.29       20.78        5.73 <
 -15   3   1       68.29       66.42        2.13 o
 -13   3   1      252.25      254.33        1.56 o
 -11   3   1      138.44      139.60        1.44 o
  -9   3   1       57.22       56.51        1.52 o
  -7   3   1      428.98      435.91        4.08 o
  -5   3   1       24.32       16.36        1.58 o
  -3   3   1      533.66      523.43        2.80 o
  -1   3   1      496.90      489.75        2.60 o
   1   3   1      371.67      369.20        2.94 o
   3   3   1      266.75      282.62        1.81 o
   5   3   1      311.89      312.82        2.48 o
   7   3   1       78.15       74.67        1.33 o
   9   3   1      323.36      325.40        1.32 o
  11   3   1       90.66       90.31        1.70 o
  13   3   1       71.25       71.24        2.04 o
  15   3   1      175.71      178.66        2.03 o
  17   3   1      147.75      150.79        2.28 o
 -18   4   1       44.61       41.04        3.52 o
 -16   4   1      173.13      180.27        2.05 o
 -14   4   1       55.09       59.06        2.42 o
 -12   4   1       87.55       88.92        1.65 o
 -10   4   1      290.18      295.07        1.47 o
  -8   4   1      314.89      315.22        2.15 o
  -6   4   1      171.21      169.07        0.98 o
  -4   4   1      162.41      167.32        0.77 o
  -2   4   1      107.14      112.17        0.81 o
   0   4   1       82.40       88.16        0.83 o
   2   4   1      243.07      242.34        1.02 o
   4   4   1      234.28      234.57        1.95 o
   6   4   1      257.67      261.05        1.16 o
   8   4   1      230.41      232.04        1.30 o
  10   4   1      233.40      235.56        1.43 o
  12   4   1      193.12      195.28        1.81 o
  14   4   1       19.89       17.88        5.52 <
  16   4   1       77.47       78.22        2.61 o
 -17   5   1      207.02      211.58        2.17 o
 -15   5   1       41.94       41.49        3.17 o
 -13   5   1        4.45        9.18       20.46 <
 -11   5   1      282.34      289.09        1.60 o
  -9   5   1       37.10       37.22        1.98 o
  -7   5   1       92.67       92.64        1.25 o
  -5   5   1      247.88      256.81        0.86 o
  -3   5   1      206.10      205.50        1.53 o
  -1   5   1       37.76       27.62        1.22 o
   1   5   1      426.21      429.57        3.70 o
   3   5   1       71.46       73.59        1.32 o
   5   5   1       54.75       53.54        1.44 o
   7   5   1      352.03      357.96        1.40 o
   9   5   1       20.06       12.30        3.77 <
  11   5   1       26.78       24.86        3.34 o
  13   5   1      243.90      247.17        1.91 o
  15   5   1       89.16       92.41        2.41 o
 -16   6   1       82.53       80.98        2.49 o
 -14   6   1       84.27       86.58        2.25 o
 -12   6   1      222.98      226.19        1.75 o
 -10   6   1       21.16       16.80        3.71 <
  -8   6   1      157.13      159.46        1.40 o
  -6   6   1      138.80      141.97        1.12 o
  -4   6   1       34.89       32.63        1.43 o
  -2   6   1      450.44      455.81        4.05 o
   0   6   1       25.45       18.25        1.77 o
   2   6   1      187.74      190.55        1.07 o
   4   6   1      175.01      180.25        1.22 o
   6   6   1      115.38      120.80        1.52 o
   8   6   1      172.25      174.23        1.57 o
  10   6   1       83.12       80.68        1.91 o
  12   6   1       66.19       65.74        2.21 o
  14   6   1       38.17       35.09        3.65 o
  16   6   1      120.63      118.24        2.40 o
 -15   7   1       35.00       35.66        3.81 o
 -13   7   1       14.22       10.69        7.37 <
 -11   7   1       92.28       93.30        1.91 o
  -9   7   1      110.35      111.46        1.60 o
  -7   7   1       66.02       66.82        1.68 o
  -5   7   1       38.15       38.06        1.82 o
  -3   7   1      108.62      105.59        1.14 o
  -1   7   1       42.67       42.86        1.43 o
   1   7   1      176.12      175.43        1.11 o
   3   7   1       46.86       47.07        1.69 o
   5   7   1       29.58       28.87        2.38 o
   7   7   1       13.46        7.47        5.61 <
   9   7   1       24.62       23.82        3.77 o
  11   7   1       35.79       31.53        3.07 o
  13   7   1       73.10       74.24        2.33 o
  15   7   1       11.20        8.23       11.21 <
 -14   8   1      158.11      162.60        2.10 o
 -12   8   1       13.22       10.73        7.51 <
 -10   8   1       46.25       47.31        2.40 o
  -8   8   1      177.18      182.88        1.55 o
  -6   8   1      140.55      146.11        1.47 o
  -4   8   1       26.04       25.55        2.58 o
  -2   8   1      365.10      375.99        1.18 o
   0   8   1       84.55       83.04        1.30 o
   2   8   1       26.60       28.20        2.49 o
   4   8   1      199.19      205.16        1.35 o
   6   8   1       15.12       15.22        4.85 <
   8   8   1       70.28       71.08        1.99 o
  10   8   1      232.26      240.85        1.80 o
  12   8   1       13.61        9.02        7.49 <
  14   8   1       27.89       29.54        4.94 <
 -15   9   1       12.04       14.74       10.80 <
 -13   9   1      111.65      114.88        2.15 o
 -11   9   1      267.11      275.86        1.82 o
  -9   9   1       80.25       82.90        1.93 o
  -7   9   1       71.69       71.08        1.85 o
  -5   9   1      111.62      108.66        1.54 o
  -3   9   1       49.50       49.02        1.82 o
  -1   9   1       50.12       44.63        1.84 o
   1   9   1      160.77      158.35        1.34 o
   3   9   1       46.95       46.51        1.98 o
   5   9   1      187.20      194.10        1.58 o
   7   9   1      301.36      313.77        1.67 o
   9   9   1      125.56      130.64        1.90 o
  11   9   1       30.59       33.36        3.78 o
  13   9   1      158.56      162.88        2.11 o
 -14  10   1       19.70       15.55        6.35 <
 -12  10   1       13.65        7.50        8.17 <
 -10  10   1      248.80      255.40        1.77 o
  -8  10   1      152.29      154.97        1.73 o
  -6  10   1       66.27       67.27        1.91 o
  -4  10   1      221.59      224.36        1.55 o
  -2  10   1      228.92      231.95        1.44 o
   0  10   1      188.74      186.21        1.43 o
   2  10   1      138.64      141.99        1.54 o
   4  10   1      174.04      175.31        1.50 o
   6  10   1      222.27      229.75        1.68 o
   8  10   1       53.70       53.73        2.43 o
  10  10   1       45.89       45.67        2.91 o
  12  10   1       91.88       96.40        2.32 o
 -13  11   1      136.62      144.91        2.19 o
 -11  11   1      116.80      119.68        2.09 o
  -9  11   1       66.36       68.39        2.24 o
  -7  11   1       45.96       44.38        2.65 o
  -5  11   1      143.41      146.19        1.74 o
  -3  11   1       53.89       54.86        2.08 o
  -1  11   1      139.42      140.81        1.58 o
   1  11   1      111.01      113.35        1.69 o
   3  11   1       26.10       26.44        3.61 o
   5  11   1      102.16      107.98        1.97 o
   7  11   1      185.53      193.74        1.80 o
   9  11   1      127.57      133.63        2.00 o
  11  11   1       48.46       49.50        3.02 o
 -10  12   1       16.37       15.33        6.66 <
  -8  12   1       99.76       99.72        2.10 o
  -6  12   1       40.61       39.69        3.03 o
  -4  12   1       47.26       48.85        2.62 o
  -2  12   1      166.32      165.82        1.66 o
   0  12   1       26.15       24.35        3.68 o
   2  12   1       26.23       25.87        3.63 o
   4  12   1      153.07      159.21        1.90 o
   6  12   1       20.21       15.94        5.09 <
   8  12   1        8.01        2.57       13.21 <
  10  12   1      101.73      107.47        2.32 o
  -9  13   1       23.54       24.14        4.88 <
  -7  13   1       92.54       92.33        2.21 o
  -5  13   1      102.76      102.76        2.07 o
  -3  13   1       19.24       14.94        5.64 <
  -1  13   1       51.53       50.27        2.65 o
   1  13   1       31.41       25.40        3.42 o
   3  13   1      139.13      145.91        1.97 o
   5  13   1       66.77       69.10        2.44 o
   7  13   1       26.50       23.34        4.54 <
  -6  14   1      124.87      127.71        2.08 o
  -4  14   1       27.23       25.90        4.62 <
  -2  14   1      204.57      204.05        1.86 o
   0  14   1       22.27        9.46        5.10 <
   2  14   1       86.35       91.37        2.19 o
   4  14   1       95.88       99.84        2.21 o
   6  14   1       11.28        4.02       10.13 <
  -1  15   1       14.60       16.48        9.18 <
   3  15   1       27.76       40.74        4.50 o
 -18   0   2       15.42       11.69        6.88 <
 -16   0   2      206.58      207.81        1.80 o
 -14   0   2      238.87      238.38        1.60 o
 -12   0   2       53.29       53.74        1.82 o
 -10   0   2      414.16      423.19        4.78 o
  -8   0   2      421.02      418.90        2.04 o
  -6   0   2      185.05      175.24        0.76 o
  -4   0   2     1000.00     1047.65        2.96 o
  -2   0   2       30.82       34.37        0.95 o
   0   0   2      279.98      269.88        2.65 o
   2   0   2      789.27      866.37        3.43 o
   4   0   2       31.73       13.90        1.42 o
   6   0   2      245.79      245.28        1.05 o
   8   0   2      227.71      230.78        1.38 o
  10   0   2      169.48      169.51        1.56 o
  12   0   2       67.89       67.64        2.05 o
  14   0   2      389.01      385.75        1.83 o
  16   0   2       43.29       44.57        3.19 o
 -19   1   2      100.74      105.07        2.27 o
 -17   1   2       41.06       40.48        3.00 o
 -15   1   2      178.59      180.08        1.72 o
 -13   1   2      147.61      145.06        1.56 o
 -11   1   2       10.43        6.53        5.58 <
  -9   1   2      196.77      195.22        1.05 o
  -7   1   2      328.57      325.07        3.24 o
  -5   1   2      124.89      116.57        0.80 o
  -3   1   2      280.93      269.51        2.73 o
  -1   1   2      255.45      246.73        2.51 o
   1   1   2       69.11       64.45        0.86 o
   3   1   2      145.73      156.10        1.00 o
   5   1   2      358.55      358.74        3.14 o
   7   1   2      127.70      127.35        1.25 o
   9   1   2      110.99      111.22        1.55 o
  11   1   2      234.06      232.30        1.62 o
  13   1   2      226.77      224.11        1.79 o
  15   1   2       20.23       18.92        5.37 <
  17   1   2       38.27       41.63        3.71 o
 -18   2   2      103.07      104.43        2.18 o
 -16   2   2        9.15        8.13       10.26 <
 -14   2   2       39.28       37.02        2.50 o
 -12   2   2      188.81      190.20        1.43 o
 -10   2   2      135.17      136.25        1.31 o
  -8   2   2       72.56       72.63        1.16 o
  -6   2   2      256.72      260.15        0.88 o
  -4   2   2       20.73       17.64        1.48 o
  -2   2   2       63.40       63.72        0.75 o
   0   2   2      225.33      214.62        2.74 o
   2   2   2      282.16      273.91        2.05 o
   4   2   2      327.62      333.11        2.74 o
   6   2   2      179.56      181.34        1.25 o
   8   2   2       50.21       48.16        1.69 o
  10   2   2       99.95       98.21        1.55 o
  12   2   2       30.70       27.09        3.12 o
  14   2   2       51.83       49.81        2.61 o
  16   2   2       84.13       81.54        2.46 o
 -17   3   2       63.79       64.52        2.58 o
 -15   3   2      124.87      125.59        1.80 o
 -13   3   2      136.71      135.93        1.59 o
 -11   3   2       28.02       27.93        2.48 o
  -9   3   2      296.82      297.30        1.17 o
  -7   3   2       43.50       43.53        1.32 o
  -5   3   2      366.78      364.01        3.42 o
  -3   3   2      209.64      213.85        0.74 o
  -1   3   2      136.97      132.84        0.70 o
   1   3   2      240.64      242.31        1.47 o
   3   3   2      181.06      182.25        0.96 o
   5   3   2      229.72      235.64        1.15 o
   7   3   2      157.93      157.42        1.32 o
   9   3   2      140.33      138.43        1.45 o
  11   3   2       95.23       95.69        1.69 o
  13   3   2       69.82       70.65        2.38 o
  15   3   2      130.38      129.60        2.19 o
 -18   4   2       28.45       25.49        4.71 o
 -16   4   2      170.83      174.18        2.00 o
 -14   4   2       29.47       25.89        3.18 o
 -12   4   2      254.37      259.15        1.44 o
 -10   4   2       82.38       83.23        1.40 o
  -8   4   2       54.93       55.48        1.37 o
  -6   4   2      318.40      322.31        2.46 o
  -4   4   2       60.00       60.74        1.01 o
  -2   4   2      303.03      293.26        3.13 o
   0   4   2       52.20       41.39        0.88 o
   2   4   2       64.44       42.66        1.28 o
   4   4   2      246.30      247.57        2.13 o
   6   4   2      153.86      156.39        1.28 o
   8   4   2      176.70      177.17        1.40 o
  10   4   2       32.87       29.49        2.71 o
  12   4   2      103.56      100.38        1.87 o
  14   4   2        1.43        1.49       81.28 <
  16   4   2       69.78       76.18        2.81 o
 -17   5   2       38.09       37.72        3.66 o
 -15   5   2      154.60      154.60        1.98 o
 -13   5   2      108.82      108.72        1.88 o
 -11   5   2       13.90        9.54        4.78 <
  -9   5   2       55.97       56.03        1.55 o
  -7   5   2      181.18      180.28        1.10 o
  -5   5   2      116.88      117.06        1.07 o
  -3   5   2      262.51      256.52        2.00 o
  -1   5   2      219.49      215.17        0.83 o
   1   5   2       56.10       51.37        1.08 o
   3   5   2      154.90      159.89        0.98 o
   5   5   2      239.97      249.12        1.39 o
   7   5   2      162.38      168.31        1.53 o
   9   5   2       19.64       16.73        4.06 <
  11   5   2      172.55      172.28        1.73 o
  13   5   2      127.32      125.29        2.13 o
  15   5   2       63.64       64.64        2.83 o
 -16   6   2       85.64       85.14        2.36 o
 -14   6   2        7.00        9.84       14.55 <
 -12   6   2      179.93      182.07        1.58 o
 -10   6   2      188.36      189.35        1.44 o
  -8   6   2       46.35       46.18        1.68 o
  -6   6   2      290.19      291.91        1.96 o
  -4   6   2      308.18      305.76        2.06 o
  -2   6   2      134.17      131.50        1.00 o
   0   6   2       99.11       99.64        0.98 o
   2   6   2      328.13      327.45        2.38 o
   4   6   2      192.38      197.73        1.39 o
   6   6   2      158.83      161.08        1.54 o
   8   6   2      141.85      141.60        1.68 o
  10   6   2       92.53       91.42        1.92 o
  12   6   2       18.63       16.31        5.37 <
  14   6   2      175.60      180.48        2.18 o
 -15   7   2       46.67       49.03        3.01 o
 -13   7   2      177.66      180.29        1.86 o
 -11   7   2      164.81      165.39        1.59 o
  -9   7   2      215.34      217.49        1.44 o
  -7   7   2      398.96      403.72        1.34 o
  -5   7   2       39.60       39.29        1.69 o
  -3   7   2      144.96      144.62        1.11 o
  -1   7   2      439.77      442.09        3.36 o
   1   7   2      171.86      170.56        1.12 o
   3   7   2      115.59      122.01        1.41 o
   5   7   2      272.08      281.99        1.51 o
   7   7   2       64.51       64.71        1.96 o
   9   7   2       18.86       15.49        4.86 <
  11   7   2      207.80      213.24        1.86 o
  13   7   2       19.50       18.71        5.75 <
 -16   8   2       77.65       81.71        2.64 o
 -14   8   2      112.89      115.64        2.15 o
 -12   8   2      192.09      194.88        1.70 o
 -10   8   2       16.72       15.50        5.15 <
  -8   8   2      177.90      182.25        1.52 o
  -6   8   2      165.95      167.72        1.41 o
  -4   8   2       24.82       21.29        2.64 o
  -2   8   2       75.71       78.31        1.27 o
   0   8   2      417.03      415.19        2.74 o
   2   8   2       73.14       69.33        1.46 o
   4   8   2      201.33      204.72        1.43 o
   6   8   2      211.49      221.52        1.63 o
   8   8   2      138.96      144.63        1.81 o
  10   8   2      269.20      275.12        1.84 o
  12   8   2       76.99       77.00        2.35 o
  14   8   2       23.81       24.87        5.38 <
 -15   9   2       80.76       83.64        2.55 o
 -13   9   2       -1.33        7.41       79.73 <
 -11   9   2       38.88       36.08        2.98 o
  -9   9   2      203.63      207.35        1.64 o
  -7   9   2       91.80       91.51        1.67 o
  -5   9   2      145.74      146.15        1.45 o
  -3   9   2       69.74       69.17        1.67 o
  -1   9   2       51.19       49.71        1.79 o
   1   9   2       99.70       96.22        1.34 o
   3   9   2       94.43       94.61        1.48 o
   5   9   2       15.49        7.97        5.27 <
   7   9   2       91.29       92.07        1.94 o
   9   9   2       65.46       65.57        2.31 o
  11   9   2       -4.85        8.15       21.98 <
  13   9   2       37.84       37.43        3.71 o
 -14  10   2       40.72       37.14        3.51 o
 -12  10   2       21.36       24.79        5.41 <
 -10  10   2       44.84       44.49        2.67 o
  -8  10   2       17.45       13.37        5.05 <
  -6  10   2        8.95        4.06        9.75 <
  -4  10   2       37.12       34.81        2.64 o
  -2  10   2       21.84       19.08        3.66 o
   0  10   2       53.53       51.83        1.83 o
   2  10   2       22.66       22.76        3.48 o
   4  10   2       26.72       26.21        3.11 o
   6  10   2       28.59       28.49        3.49 o
   8  10   2       13.64       10.75        7.19 <
  10  10   2        8.76        1.06       11.90 <
  12  10   2       44.91       49.95        3.23 o
 -13  11   2       99.83      105.30        2.29 o
 -11  11   2       63.23       61.12        2.47 o
  -9  11   2      263.88      268.57        1.80 o
  -7  11   2       10.29        6.85        9.49 <
  -5  11   2      220.44      221.45        1.66 o
  -3  11   2      282.60      285.29        1.56 o
  -1  11   2       36.04       32.76        2.55 o
   1  11   2      265.34      266.49        1.51 o
   3  11   2      130.37      132.61        1.73 o
   5  11   2       79.63       79.66        1.99 o
   7  11   2      178.80      182.88        1.88 o
   9  11   2       89.26       91.90        2.22 o
  11  11   2      115.49      119.95        2.20 o
 -10  12   2      132.66      132.36        1.99 o
  -8  12   2       23.51       21.70        5.03 <
  -6  12   2       89.44       88.25        2.06 o
  -4  12   2       80.95       81.95        2.02 o
  -2  12   2       13.62        9.13        7.45 <
   0  12   2       97.57       95.44        1.87 o
   2  12   2      149.35      149.24        1.78 o
   4  12   2       68.12       67.64        2.35 o
   6  12   2      154.72      157.14        2.03 o
   8  12   2      173.25      180.32        2.06 o
  10  12   2       93.24      101.36        2.29 o
  -9  13   2      129.84      132.55        2.14 o
  -7  13   2      164.71      167.49        1.96 o
  -5  13   2       12.64        4.50        8.74 <
  -3  13   2      142.60      142.27        1.92 o
  -1  13   2      274.65      272.79        1.79 o
   1  13   2      109.58      110.16        1.98 o
   3  13   2       26.29       21.89        4.33 o
   5  13   2      125.01      128.80        2.12 o
   7  13   2       31.01       29.38        4.01 o
  -6  14   2       20.43       16.71        6.23 <
  -4  14   2      284.08      283.54        1.89 o
  -2  14   2       36.44       31.97        3.91 o
   0  14   2       17.56       19.45        6.32 <
   2  14   2      171.28      176.68        2.02 o
   4  14   2       42.58       40.56        3.31 o
  -1  15   2        2.87        8.82       42.99 <
   1  15   2       32.81       32.96        3.92 o
 -19   1   3      106.32      108.16        2.24 o
 -17   1   3       14.08       11.56        7.01 <
 -15   1   3      118.21      117.10        1.77 o
 -13   1   3       89.87       87.31        1.63 o
 -11   1   3       64.96       62.52        1.40 o
  -9   1   3      223.68      228.55        0.95 o
  -7   1   3      144.72      143.29        0.95 o
  -5   1   3      198.55      185.64        0.88 o
  -3   1   3      186.79      189.29        0.80 o
  -1   1   3      122.71      118.46        0.81 o
   1   1   3      282.82      272.94        2.38 o
   3   1   3      314.09      314.86        2.90 o
   5   1   3      119.44      120.22        1.13 o
   7   1   3      103.83      101.67        1.31 o
   9   1   3      111.49      109.02        1.52 o
  11   1   3       34.86       29.74        2.91 o
  13   1   3       27.69       25.92        3.83 o
  15   1   3      172.93      175.45        2.05 o
 -18   2   3      190.77      195.03        1.98 o
 -16   2   3       61.88       60.73        2.26 o
 -14   2   3      160.43      160.99        1.60 o
 -12   2   3       27.02       22.20        2.79 o
 -10   2   3       26.98       24.93        2.35 o
  -8   2   3       29.20       30.60        1.72 o
  -6   2   3      204.48      198.78        0.94 o
  -4   2   3      104.33      102.24        0.87 o
  -2   2   3      488.51      478.52        3.11 o
   0   2   3      159.48      160.47        0.84 o
   2   2   3       69.14       67.25        1.08 o
   4   2   3      349.98      351.87        2.96 o
   6   2   3      326.09      330.77        1.31 o
   8   2   3      222.61      221.11        1.40 o
  10   2   3       39.82       36.60        2.27 o
  12   2   3      217.68      218.70        1.79 o
  14   2   3      131.57      134.30        2.12 o
  16   2   3       16.07       12.67        7.77 <
 -17   3   3      236.81      241.72        1.87 o
 -15   3   3       38.65       41.81        2.77 o
 -13   3   3       10.14        4.68        6.95 <
 -11   3   3      339.15      335.81        1.23 o
  -9   3   3      145.57      147.65        1.19 o
  -7   3   3      300.49      298.57        2.82 o
  -5   3   3      531.44      530.08        3.56 o
  -3   3   3       48.99       33.48        0.99 o
  -1   3   3       90.30      105.44        0.86 o
   1   3   3      326.09      330.72        3.56 o
   3   3   3      337.59      328.73        2.41 o
   5   3   3      303.36      308.91        1.22 o
   7   3   3      271.01      278.60        1.36 o
   9   3   3       33.50       32.45        2.46 o
  11   3   3      194.70      195.03        1.65 o
  13   3   3      172.61      173.10        2.02 o
  15   3   3      129.27      129.77        2.26 o
 -18   4   3       46.87       47.80        3.26 o
 -16   4   3       10.94        2.81        9.94 <
 -14   4   3      247.29      248.54        1.58 o
 -12   4   3      109.12      106.64        1.46 o
 -10   4   3       21.05       16.80        2.87 o
  -8   4   3      259.16      260.97        1.10 o
  -6   4   3      241.89      234.54        0.98 o
  -4   4   3       59.51       60.26        1.01 o
  -2   4   3      247.14      245.00        0.84 o
   0   4   3      155.91      159.38        0.87 o
   2   4   3      201.38      199.69        0.96 o
   4   4   3      355.80      357.23        2.38 o
   6   4   3      236.33      237.52        1.32 o
   8   4   3      126.79      128.09        1.63 o
  10   4   3       82.36       79.24        1.90 o
  12   4   3      166.02      167.17        1.79 o
  14   4   3      180.86      178.93        2.13 o
 -17   5   3       59.04       59.14        2.78 o
 -15   5   3      238.13      242.24        1.89 o
 -13   5   3       24.06       24.79        3.44 o
 -11   5   3       88.24       90.16        1.50 o
  -9   5   3      138.88      141.77        1.26 o
  -7   5   3      228.78      231.28        1.10 o
  -5   5   3       65.41       60.79        1.16 o
  -3   5   3      331.36      329.45        3.48 o
  -1   5   3      217.86      217.18        0.86 o
   1   5   3       84.46       82.84        1.01 o
   3   5   3      452.58      462.79        1.66 o
   5   5   3       12.21        1.28        4.39 <
   7   5   3       27.11       25.05        3.06 o
   9   5   3      272.32      269.82        1.65 o
  11   5   3       72.37       71.33        2.11 o
  13   5   3       93.27       93.77        2.13 o
  15   5   3      109.06      108.04        2.44 o
 -16   6   3      164.51      166.17        2.08 o
 -14   6   3       15.88       12.36        5.96 <
 -12   6   3      148.14      146.42        1.59 o
 -10   6   3      185.61      186.15        1.34 o
  -8   6   3       70.30       69.91        1.44 o
  -6   6   3      375.36      376.67        3.50 o
  -4   6   3       56.22       54.11        1.25 o
  -2   6   3      202.11      199.28        0.91 o
   0   6   3      173.99      182.76        0.94 o
   2   6   3      133.40      136.74        1.36 o
   4   6   3      220.76      226.61        1.48 o
   6   6   3       61.29       61.92        1.97 o
   8   6   3      153.70      155.81        1.72 o
  10   6   3       68.11       68.63        2.17 o
  12   6   3      168.02      168.20        1.94 o
  14   6   3       30.74       32.81        4.55 o
 -17   7   3       14.61       10.24        8.44 <
 -15   7   3       18.58       16.94        6.18 <
 -13   7   3       90.17       91.89        1.90 o
 -11   7   3       32.22       29.37        2.91 o
  -9   7   3      124.34      125.09        1.50 o
  -7   7   3       23.87       23.70        2.55 o
  -5   7   3      101.36      102.40        1.21 o
  -3   7   3       73.79       73.44        1.24 o
  -1   7   3       34.36       32.00        1.66 o
   1   7   3      198.50      199.62        1.30 o
   3   7   3       54.98       55.28        1.81 o
   5   7   3       90.66       94.94        1.72 o
   7   7   3       81.92       82.88        1.91 o
   9   7   3       35.44       34.18        3.09 o
  11   7   3       16.64        2.85        6.32 <
  13   7   3        7.10        5.78       15.68 <
 -16   8   3       59.03       61.25        2.85 o
 -14   8   3       49.14       46.32        2.68 o
 -12   8   3      100.51      102.83        1.86 o
 -10   8   3      103.62      106.26        1.70 o
  -8   8   3       94.53       96.17        1.59 o
  -6   8   3      283.19      288.11        1.32 o
  -4   8   3      166.05      167.50        1.22 o
  -2   8   3       78.89       76.27        1.38 o
   0   8   3      254.48      249.57        1.19 o
   2   8   3       52.65       52.54        1.82 o
   4   8   3        7.18        2.16        9.84 <
   6   8   3      225.83      227.31        1.70 o
   8   8   3       25.88       22.88        3.85 o
  10   8   3       75.35       77.23        2.23 o
  12   8   3      224.46      225.66        2.00 o
  14   8   3        8.97        5.20       11.79 <
 -15   9   3      136.87      138.34        2.17 o
 -13   9   3       13.53       10.78        7.81 <
 -11   9   3       71.43       72.65        2.06 o
  -9   9   3      125.65      123.93        1.65 o
  -7   9   3       39.24       37.85        2.30 o
  -5   9   3      169.25      167.74        1.50 o
  -3   9   3       98.45       93.93        1.53 o
  -1   9   3       71.74       73.46        1.49 o
   1   9   3      155.94      153.43        1.40 o
   3   9   3      363.40      366.48        1.42 o
   5   9   3       79.49       80.38        1.96 o
   7   9   3      143.95      146.47        1.87 o
   9   9   3      161.66      165.60        1.95 o
  11   9   3      166.59      170.59        2.05 o
  13   9   3       37.51       41.34        3.52 o
 -14  10   3      227.95      238.97        2.04 o
 -12  10   3      121.12      121.34        1.94 o
 -10  10   3       20.57       23.01        4.89 <
  -8  10   3      226.34      233.77        1.65 o
  -6  10   3      192.29      188.11        1.61 o
  -4  10   3      110.38      109.84        1.64 o
  -2  10   3      163.56      162.03        1.47 o
   0  10   3      130.53      127.64        1.58 o
   2  10   3      155.77      154.67        1.49 o
   4  10   3      151.08      152.80        1.66 o
   6  10   3       98.84       98.87        1.98 o
   8  10   3       78.03       77.27        2.24 o
  10  10   3      113.15      114.43        2.17 o
 -13  11   3       14.21        4.92        8.78 <
 -11  11   3       87.75       86.46        2.20 o
  -9  11   3       53.50       47.39        2.72 o
  -7  11   3        8.15        3.96       12.92 <
  -5  11   3      129.89      126.91        1.78 o
  -3  11   3      174.23      173.73        1.60 o
  -1  11   3       25.74       25.90        3.90 o
   1  11   3      215.03      211.88        1.57 o
   3  11   3      146.24      150.11        1.76 o
   5  11   3       99.06       99.34        1.99 o
   7  11   3       49.02       47.45        2.71 o
   9  11   3      182.30      187.44        2.04 o
 -10  12   3       69.35       69.96        2.48 o
  -8  12   3       87.77       88.36        2.27 o
  -6  12   3      105.32      107.06        2.06 o
  -4  12   3       27.93       24.28        4.17 o
  -2  12   3       12.89        7.41        8.45 <
   0  12   3      170.07      166.56        1.72 o
   2  12   3       14.40       15.40        6.98 <
   4  12   3       24.12       20.08        4.68 <
   6  12   3      129.15      133.42        2.13 o
   8  12   3       12.43       13.89        8.71 <
  -7  13   3        3.54        1.43       34.75 <
  -5  13   3       19.97        9.80        6.65 <
  -3  13   3       73.20       71.54        2.44 o
  -1  13   3      108.79      108.02        2.02 o
   1  13   3       17.95        1.73        6.15 <
   3  13   3       80.54       79.40        2.32 o
   5  13   3       25.27        9.70        4.64 <
  -4  14   3       47.90       47.58        3.22 o
  -2  14   3       62.35       59.95        2.70 o
   0  14   3       96.33       97.78        2.22 o
   2  14   3       15.77        6.29        7.20 <
 -18   0   4      270.15      269.18        1.92 o
 -16   0   4      152.77      150.45        1.82 o
 -14   0   4      300.73      299.68        1.51 o
 -12   0   4      291.56      292.48        1.36 o
 -10   0   4       21.81       22.02        2.21 o
  -8   0   4      745.21      759.42        4.34 o
  -6   0   4      142.60      143.55        1.00 o
  -4   0   4      117.15      106.93        0.95 o
  -2   0   4      436.14      445.13        3.54 o
   0   0   4      180.01      186.64        0.95 o
   2   0   4      301.94      303.84        1.09 o
   4   0   4      425.04      433.51        4.93 o
   6   0   4      224.60      225.32        1.20 o
   8   0   4       64.54       64.93        1.54 o
  10   0   4      412.20      414.58        1.68 o
  12   0   4       79.50       77.48        2.17 o
  14   0   4        1.01        5.06      106.20 <
 -19   1   4       75.26       75.50        2.42 o
 -17   1   4      127.28      124.78        1.96 o
 -15   1   4       39.29       39.84        2.58 o
 -13   1   4      204.09      205.55        1.45 o
 -11   1   4       42.92       39.44        1.68 o
  -9   1   4       76.16       77.51        1.12 o
  -7   1   4      297.05      295.64        1.04 o
  -5   1   4      366.16      359.17        3.74 o
  -3   1   4       52.97       45.62        1.06 o
  -1   1   4      150.38      159.17        0.93 o
   1   1   4      333.77      344.14        3.98 o
   3   1   4       81.63       82.96        1.31 o
   5   1   4      218.51      214.42        1.18 o
   7   1   4      163.93      159.58        1.51 o
   9   1   4      143.50      141.40        1.52 o
  11   1   4       57.30       54.83        2.29 o
  13   1   4      142.71      141.94        1.98 o
  15   1   4       92.99       94.48        2.34 o
 -18   2   4       28.86       29.46        4.07 o
 -16   2   4      172.35      172.23        1.77 o
 -14   2   4       82.91       81.84        1.76 o
 -12   2   4       36.91       37.67        2.14 o
 -10   2   4      178.12      179.13        1.25 o
  -8   2   4       70.54       68.85        1.26 o
  -6   2   4       39.75       40.10        1.35 o
  -4   2   4      214.70      215.51        0.93 o
  -2   2   4       13.21        7.35        2.51 <
   0   2   4      136.58      138.55        0.97 o
   2   2   4      276.01      280.44        1.08 o
   4   2   4      213.51      211.83        1.25 o
   6   2   4      143.78      132.78        1.44 o
   8   2   4       68.04       67.22        1.69 o
  10   2   4       14.07       15.03        5.35 <
  12   2   4       63.44       62.37        2.49 o
  14   2   4       84.22       83.02        2.42 o
 -17   3   4      133.77      131.35        1.97 o
 -15   3   4       17.18       14.24        5.11 <
 -13   3   4      202.69      199.93        1.38 o
 -11   3   4       34.83       33.77        2.03 o
  -9   3   4      208.16      209.85        1.15 o
  -7   3   4      226.17      225.80        1.06 o
  -5   3   4       64.21       64.97        1.10 o
  -3   3   4      263.64      259.03        0.92 o
  -1   3   4      143.01      144.73        0.95 o
   1   3   4      280.90      281.26        2.38 o
   3   3   4      122.69      125.54        1.19 o
   5   3   4      134.29      135.18        1.36 o
   7   3   4       96.28       95.45        1.55 o
   9   3   4       70.13       68.12        1.84 o
  11   3   4      202.11      200.59        1.69 o
  13   3   4       16.04        6.86        7.38 <
  15   3   4      101.87      107.61        2.40 o
 -18   4   4       28.01       25.18        4.76 <
 -16   4   4      199.95      202.30        1.77 o
 -14   4   4       24.67       20.78        3.57 o
 -12   4   4       18.55       19.05        3.69 <
 -10   4   4      226.69      225.17        1.24 o
  -8   4   4      182.40      183.07        1.14 o
  -6   4   4      239.12      235.43        1.03 o
  -4   4   4      129.21      129.33        0.99 o
  -2   4   4      189.16      182.44        0.94 o
   0   4   4      199.01      198.79        0.98 o
   2   4   4       53.45       42.43        1.26 o
   4   4   4       73.96       73.59        1.37 o
   6   4   4       12.97        8.99        4.75 <
   8   4   4      218.33      217.95        1.61 o
  10   4   4       35.30       31.21        2.85 o
  12   4   4       70.38       72.26        2.48 o
  14   4   4      148.69      146.37        2.23 o
 -17   5   4      128.30      128.70        2.19 o
 -15   5   4       69.93       68.95        2.34 o
 -13   5   4      155.35      154.43        1.51 o
 -11   5   4       19.97       18.12        3.55 <
  -9   5   4       28.58       29.17        2.32 o
  -7   5   4      133.43      133.78        1.17 o
  -5   5   4      227.11      222.10        1.01 o
  -3   5   4      107.25      105.84        1.01 o
  -1   5   4      239.13      238.37        0.97 o
   1   5   4      257.36      259.26        1.03 o
   3   5   4      107.96      109.64        1.31 o
   5   5   4       88.51       86.35        1.77 o
   7   5   4      134.03      133.24        1.70 o
   9   5   4      124.78      121.68        1.81 o
  11   5   4       33.93       30.47        3.26 o
  13   5   4      100.29      100.95        2.39 o
 -16   6   4      178.40      179.48        2.06 o
 -14   6   4       86.89       87.38        1.91 o
 -12   6   4       74.50       73.62        1.85 o
 -10   6   4      178.34      177.06        1.36 o
  -8   6   4      274.33      272.41        1.21 o
  -6   6   4       10.17        6.03        5.11 <
  -4   6   4      304.46      297.61        1.01 o
  -2   6   4      171.82      170.84        0.99 o
   0   6   4      128.76      129.08        1.03 o
   2   6   4      101.12       99.08        1.53 o
   4   6   4      229.07      230.75        1.56 o
   6   6   4       33.33       28.45        3.07 o
   8   6   4      143.17      143.29        1.80 o
  10   6   4      173.69      174.41        1.86 o
  12   6   4       85.97       83.84        2.21 o
 -17   7   4      136.69      138.06        2.26 o
 -15   7   4      169.26      170.51        1.83 o
 -13   7   4      184.35      183.41        1.69 o
 -11   7   4      260.59      258.76        1.52 o
  -9   7   4      108.98      109.69        1.43 o
  -7   7   4      171.90      172.28        1.27 o
  -5   7   4      387.40      388.40        2.65 o
  -3   7   4       56.85       54.57        1.18 o
  -1   7   4       86.67       88.58        1.35 o
   1   7   4      262.85      265.46        1.38 o
   3   7   4      107.09      104.39        1.63 o
   5   7   4       99.39      100.13        1.82 o
   7   7   4      212.31      213.76        1.77 o
   9   7   4       66.32       65.35        2.31 o
  11   7   4       51.60       50.31        2.76 o
  13   7   4      282.73      288.50        2.02 o
 -16   8   4      166.46      170.90        2.14 o
 -14   8   4       17.84       13.33        6.01 <
 -12   8   4       86.01       84.43        1.94 o
 -10   8   4      178.22      176.93        1.57 o
  -8   8   4       78.22       77.52        1.67 o
  -6   8   4       34.36       34.50        2.11 o
  -4   8   4      358.30      359.48        1.19 o
  -2   8   4       78.94       76.88        1.50 o
   0   8   4      108.29      106.62        1.41 o
   2   8   4      345.72      345.26        1.50 o
   4   8   4      144.73      145.53        1.69 o
   6   8   4      272.94      276.17        1.76 o
   8   8   4       74.08       71.77        2.21 o
  10   8   4       30.56       33.35        3.87 o
  12   8   4      124.62      126.13        2.18 o
 -15   9   4       48.51       48.82        2.85 o
 -13   9   4      126.17      128.47        1.91 o
 -11   9   4      105.12      103.60        1.85 o
  -9   9   4       74.46       74.47        1.87 o
  -7   9   4      131.05      130.88        1.53 o
  -5   9   4       40.61       38.61        2.53 o
  -3   9   4       91.13       89.85        1.50 o
  -1   9   4       85.61       85.74        1.57 o
   1   9   4       34.78       31.46        2.46 o
   3   9   4       50.19       49.71        2.15 o
   5   9   4       65.90       66.70        2.13 o
   7   9   4       45.49       44.37        2.83 o
   9   9   4       23.86       22.74        4.87 <
  11   9   4      129.72      130.41        2.18 o
 -14  10   4       22.94       25.83        5.41 <
 -12  10   4       50.68       48.99        2.70 o
 -10  10   4       42.69       41.68        3.09 o
  -8  10   4      108.90      109.62        1.85 o
  -6  10   4       16.17       20.83        6.12 <
  -4  10   4       56.34       57.71        2.31 o
  -2  10   4       36.66       35.46        2.99 o
   0  10   4        7.25        2.36       10.35 <
   2  10   4       90.37       90.60        1.72 o
   4  10   4       24.48       22.94        3.53 o
   6  10   4       23.60       24.07        4.31 <
   8  10   4       16.81       14.31        6.45 <
  10  10   4       31.61       32.32        4.05 o
 -13  11   4      294.39      296.09        1.86 o
 -11  11   4       21.18       25.62        5.66 <
  -9  11   4      217.17      221.27        1.81 o
  -7  11   4      188.61      185.99        1.77 o
  -5  11   4       59.06       57.15        2.40 o
  -3  11   4      174.29      170.06        1.73 o
  -1  11   4      165.47      163.19        1.71 o
   1  11   4       88.04       82.06        1.92 o
   3  11   4      157.43      155.56        1.64 o
   5  11   4      183.84      185.92        1.92 o
   7  11   4      113.26      113.18        2.15 o
   9  11   4       98.43       99.22        2.28 o
 -10  12   4      103.44      101.76        2.23 o
  -8  12   4       85.58       85.29        2.26 o
  -6  12   4       60.10       60.63        2.57 o
  -4  12   4      172.68      168.84        1.85 o
  -2  12   4      138.29      135.04        1.89 o
   0  12   4       74.93       69.76        2.19 o
   2  12   4      127.96      124.43        1.81 o
   4  12   4      172.53      182.29        2.05 o
   6  12   4       43.28       43.92        3.24 o
  -7  13   4      135.32      132.68        2.09 o
  -5  13   4      201.18      197.51        1.93 o
  -3  13   4       24.29       17.95        5.47 <
  -1  13   4       37.38       37.91        3.51 o
   1  13   4      128.78      124.90        1.95 o
   3  13   4       13.76        7.20        8.20 <
  -4  14   4       19.59       15.53        6.63 <
  -2  14   4      242.68      236.96        1.94 o
   0  14   4       59.01       58.33        2.77 o
 -19   1   5       79.89       80.09        2.39 o
 -17   1   5       94.73       89.85        2.03 o
 -15   1   5       76.36       75.64        1.91 o
 -13   1   5      143.94      140.87        1.51 o
 -11   1   5       97.15       94.51        1.44 o
  -9   1   5       48.46       45.75        1.61 o
  -7   1   5      209.77      210.98        1.11 o
  -5   1   5       17.38       17.88        2.44 o
  -3   1   5       63.02       60.67        1.15 o
  -1   1   5      154.09      158.55        1.04 o
   1   1   5      146.70      152.04        1.15 o
   3   1   5       55.75       56.43        1.53 o
   5   1   5      179.68      179.14        1.45 o
   7   1   5       67.59       64.06        1.71 o
   9   1   5       57.91       52.58        2.17 o
  11   1   5      195.58      189.05        1.86 o
  13   1   5       26.64       27.27        4.62 <
  15   1   5       58.04       60.73        2.93 o
 -18   2   5       39.40       37.96        3.20 o
 -16   2   5       55.81       56.04        2.31 o
 -14   2   5       47.12       49.00        2.18 o
 -12   2   5      123.25      123.57        1.37 o
 -10   2   5       31.41       30.49        2.07 o
  -8   2   5      198.68      195.03        1.17 o
  -6   2   5      378.12      379.63        4.23 o
  -4   2   5      261.60      256.88        1.02 o
  -2   2   5       51.62       48.86        1.23 o
   0   2   5      327.71      332.70        1.06 o
   2   2   5      303.55      314.86        1.18 o
   4   2   5      163.48      162.00        1.40 o
   6   2   5       45.07       43.03        2.04 o
   8   2   5      176.99      171.59        1.54 o
  10   2   5       79.73       74.40        2.04 o
  12   2   5       16.50        6.73        6.94 <
  14   2   5       45.67       45.04        3.35 o
 -19   3   5       13.74       12.29        7.73 <
 -17   3   5       71.25       73.41        2.26 o
 -15   3   5      349.19      348.47        1.62 o
 -13   3   5       54.56       55.16        1.94 o
 -11   3   5      169.96      166.99        1.31 o
  -9   3   5      261.87      258.45        1.18 o
  -7   3   5       89.91       91.23        1.21 o
  -5   3   5       53.40       55.78        1.29 o
  -3   3   5      481.92      484.53        4.04 o
  -1   3   5       40.54       37.17        1.46 o
   1   3   5       77.73       81.03        1.25 o
   3   3   5      292.77      303.91        1.25 o
   5   3   5      180.29      177.18        1.40 o
   7   3   5      244.61      243.98        1.50 o
   9   3   5      281.18      272.52        1.59 o
  11   3   5      111.45      108.74        2.15 o
  13   3   5      107.00      106.04        2.34 o
 -18   4   5      125.50      123.90        2.21 o
 -16   4   5       65.12       65.47        2.22 o
 -14   4   5       44.87       45.15        2.32 o
 -12   4   5      264.17      261.47        1.37 o
 -10   4   5       78.93       74.96        1.44 o
  -8   4   5       68.60       66.73        1.38 o
  -6   4   5      279.82      279.62        1.10 o
  -4   4   5      166.65      163.44        1.07 o
  -2   4   5      138.29      137.42        1.07 o
   0   4   5      334.42      337.88        2.53 o
   2   4   5      236.57      242.70        1.19 o
   4   4   5       73.48       73.42        1.62 o
   6   4   5      176.56      171.09        1.48 o
   8   4   5      131.63      126.50        1.75 o
  10   4   5      115.13      112.26        1.88 o
  12   4   5      103.30      100.60        2.34 o
 -17   5   5       67.55       69.19        2.58 o
 -15   5   5       24.55       22.72        3.83 o
 -13   5   5      110.93      111.52        1.57 o
 -11   5   5      188.24      186.76        1.37 o
  -9   5   5       46.71       42.52        1.77 o
  -7   5   5      206.20      206.85        1.16 o
  -5   5   5      240.51      240.85        1.08 o
  -3   5   5      108.84      105.23        1.11 o
  -1   5   5      387.71      386.27        2.48 o
   1   5   5       77.45       74.71        1.27 o
   3   5   5       49.68       50.46        1.64 o
   5   5   5      307.86      301.50        1.66 o
   7   5   5       51.39       47.16        2.36 o
   9   5   5       83.85       80.12        2.06 o
  11   5   5      122.97      121.24        1.99 o
  13   5   5       29.28       32.11        4.89 o
 -16   6   5       70.09       70.59        2.47 o
 -14   6   5      140.23      138.76        1.74 o
 -12   6   5       26.92       25.40        3.10 o
 -10   6   5      251.54      250.80        1.35 o
  -8   6   5       25.62       24.42        2.53 o
  -6   6   5       50.08       46.59        1.44 o
  -4   6   5      215.21      215.06        1.09 o
  -2   6   5      100.71       98.83        1.14 o
   0   6   5      224.66      227.87        1.37 o
   2   6   5       21.55       12.17        3.58 o
   4   6   5      191.10      191.98        1.68 o
   6   6   5       49.88       50.13        2.50 o
   8   6   5      206.39      206.03        1.83 o
  10   6   5       57.29       57.16        2.55 o
  12   6   5       35.09       31.03        4.18 o
 -15   7   5       27.53       24.09        4.05 o
 -13   7   5       14.74       10.90        6.57 <
 -11   7   5       26.03       24.65        3.55 o
  -9   7   5       15.72       11.19        4.37 <
  -7   7   5      155.11      155.48        1.30 o
  -5   7   5       17.01       17.06        3.48 <
  -3   7   5       15.83       12.42        2.80 <
  -1   7   5       30.52       14.90        2.25 o
   1   7   5       81.30       81.86        1.66 o
   3   7   5       58.90       57.49        2.04 o
   5   7   5       52.65       49.13        2.36 o
   7   7   5       27.45       27.03        3.88 o
   9   7   5      107.75      104.46        2.11 o
  11   7   5      104.41      101.90        2.20 o
 -16   8   5      147.29      147.35        2.15 o
 -14   8   5      109.41      110.10        1.96 o
 -12   8   5        8.01        7.27       11.57 <
 -10   8   5      143.09      145.85        1.62 o
  -8   8   5      147.01      146.93        1.51 o
  -6   8   5       28.35       24.02        2.46 o
  -4   8   5      214.66      214.40        1.36 o
  -2   8   5      119.91      118.57        1.39 o
   0   8   5       40.47       41.88        2.16 o
   2   8   5      234.09      231.26        1.59 o
   4   8   5       65.56       62.15        2.10 o
   6   8   5        6.60        6.47       14.37 <
   8   8   5      234.40      230.24        1.93 o
  10   8   5        9.63        5.16       11.88 <
  12   8   5       55.01       54.15        2.66 o
 -15   9   5       68.98       70.28        2.44 o
 -13   9   5       24.99       22.48        4.44 <
 -11   9   5      109.09      108.46        1.85 o
  -9   9   5      155.59      152.02        1.62 o
  -7   9   5      122.73      113.98        1.73 o
  -5   9   5      117.62      115.95        1.69 o
  -3   9   5      235.53      232.38        1.43 o
  -1   9   5      286.03      286.04        1.42 o
   1   9   5       55.67       52.42        1.94 o
   3   9   5      123.70      124.35        1.77 o
   5   9   5      180.84      183.04        1.87 o
   7   9   5      119.69      117.95        2.08 o
   9   9   5       34.33       33.46        3.82 o
  11   9   5       75.13       74.55        2.43 o
 -14  10   5       31.04       33.11        4.09 o
 -12  10   5      220.49      219.02        1.81 o
 -10  10   5      152.55      146.81        1.83 o
  -8  10   5       87.17       82.75        2.03 o
  -6  10   5      140.52      141.16        1.77 o
  -4  10   5       45.43       41.55        2.68 o
  -2  10   5       31.60       30.54        3.44 o
   0  10   5      217.13      213.92        1.56 o
   2  10   5      107.83      107.77        1.74 o
   4  10   5       42.30       39.78        2.67 o
   6  10   5      176.30      175.36        1.98 o
   8  10   5      119.28      121.17        2.19 o
 -11  11   5       57.20       55.81        2.79 o
  -9  11   5      166.90      160.26        1.90 o
  -7  11   5      100.08       95.34        2.03 o
  -5  11   5       67.24       63.73        2.40 o
  -3  11   5      196.69      188.29        1.76 o
  -1  11   5      185.10      180.82        1.72 o
   1  11   5       65.34       61.78        2.26 o
   3  11   5      116.56      114.85        1.81 o
   5  11   5      138.12      139.20        2.03 o
   7  11   5       84.26       82.83        2.37 o
 -10  12   5      101.11      103.32        2.32 o
  -8  12   5       75.74       72.18        2.39 o
  -6  12   5       76.63       73.96        2.39 o
  -4  12   5      147.53      142.41        1.95 o
  -2  12   5       32.25       27.97        3.97 o
   0  12   5       18.65       15.41        6.30 <
   2  12   5      110.77      107.49        1.95 o
   4  12   5       48.23       45.09        3.15 o
  -7  13   5        7.38        4.23       17.50 <
  -5  13   5       77.94       73.47        2.59 o
  -3  13   5       77.19       73.00        2.54 o
  -1  13   5       35.18       33.23        3.86 o
   1  13   5       16.29       16.19        7.71 <
   0  14   5       20.31       29.15        7.11 <
 -18   0   6      208.72      203.07        1.88 o
 -16   0   6      274.92      273.60        1.71 o
 -14   0   6       79.05       77.63        1.79 o
 -12   0   6      429.10      428.41        1.41 o
 -10   0   6      145.81      143.38        1.37 o
  -8   0   6       79.42       82.13        1.38 o
  -6   0   6      404.20      411.23        4.51 o
  -4   0   6      191.38      195.89        1.11 o
  -2   0   6       19.10       17.30        2.49 o
   0   0   6      196.65      206.16        1.19 o
   2   0   6      416.56      429.89        5.04 o
   4   0   6       41.09       40.88        2.01 o
   6   0   6      531.05      537.17        6.17 o
   8   0   6       46.12       45.62        2.44 o
  10   0   6       99.70       96.23        2.03 o
  12   0   6      271.30      269.74        1.95 o
  14   0   6       24.25       27.93        5.23 <
 -19   1   6       40.19       41.96        3.22 o
 -17   1   6       63.47       65.41        2.33 o
 -15   1   6       22.89       21.61        3.99 <
 -13   1   6      101.08      100.16        1.63 o
 -11   1   6      306.40      305.03        1.26 o
  -9   1   6      109.99      108.48        1.33 o
  -7   1   6      138.67      139.57        1.21 o
  -5   1   6      217.61      221.75        1.13 o
  -3   1   6      349.22      354.41        1.10 o
  -1   1   6      106.47      106.08        1.21 o
   1   1   6      186.30      190.75        1.24 o
   3   1   6      117.48      117.26        1.41 o
   5   1   6       72.53       70.60        1.70 o
   7   1   6      144.60      140.81        1.71 o
   9   1   6      108.99      107.56        1.92 o
  11   1   6       15.28       13.09        6.60 <
  13   1   6       85.52       83.51        2.41 o
 -18   2   6        4.32        3.43       23.60 <
 -16   2   6       43.87       42.51        2.64 o
 -14   2   6      200.98      199.79        1.58 o
 -12   2   6       86.17       84.18        1.51 o
 -10   2   6       38.96       37.50        1.99 o
  -8   2   6      101.08       99.54        1.31 o
  -6   2   6       40.82       40.24        1.64 o
  -4   2   6       45.14       46.12        1.48 o
  -2   2   6      289.33      292.52        1.12 o
   0   2   6      125.59      127.16        1.23 o
   2   2   6       27.80       24.29        2.33 o
   4   2   6      128.07      129.27        1.47 o
   6   2   6       68.46       68.29        1.86 o
   8   2   6       80.12       79.47        1.99 o
  10   2   6      102.30       98.90        1.99 o
  12   2   6       66.82       66.03        2.64 o
 -19   3   6       29.35       28.90        3.72 o
 -17   3   6      162.60      162.04        1.91 o
 -15   3   6       59.69       60.68        2.15 o
 -13   3   6      135.09      133.09        1.57 o
 -11   3   6      110.51      108.16        1.41 o
  -9   3   6       65.92       65.43        1.51 o
  -7   3   6      179.25      178.55        1.21 o
  -5   3   6      180.35      182.65        1.15 o
  -3   3   6      198.71      199.90        1.13 o
  -1   3   6       94.47       96.58        1.24 o
   1   3   6      124.13      125.77        1.29 o
   3   3   6      114.96      114.09        1.41 o
   5   3   6       79.14       79.23        1.66 o
   7   3   6      192.39      187.52        1.65 o
   9   3   6       11.87        3.69        8.53 <
  11   3   6      101.13       99.58        2.29 o
  13   3   6       82.64       81.95        2.54 o
 -18   4   6       17.43       16.09        6.18 <
 -16   4   6       15.13       15.15        6.16 <
 -14   4   6      198.15      197.67        1.60 o
 -12   4   6       63.36       60.92        1.76 o
 -10   4   6      152.92      152.71        1.34 o
  -8   4   6       30.91       25.75        2.12 o
  -6   4   6      102.01       99.64        1.26 o
  -4   4   6      147.44      149.20        1.17 o
  -2   4   6      200.46      198.60        1.15 o
   0   4   6      125.77      126.94        1.24 o
   2   4   6       42.52       40.67        1.75 o
   4   4   6      142.17      142.62        1.46 o
   6   4   6        8.15        2.29       11.03 <
   8   4   6       92.87       91.88        2.02 o
  10   4   6      223.98      215.42        2.05 o
  12   4   6       40.03       40.06        3.73 o
 -17   5   6       57.75       58.51        2.77 o
 -15   5   6       41.69       39.82        2.79 o
 -13   5   6       35.74       32.70        2.58 o
 -11   5   6      201.52      201.21        1.41 o
  -9   5   6      105.03      101.51        1.42 o
  -7   5   6      118.99      118.61        1.28 o
  -5   5   6      157.58      156.82        1.20 o
  -3   5   6      206.01      205.91        1.16 o
  -1   5   6       20.85       18.50        2.60 o
   1   5   6      133.32      131.47        1.28 o
   3   5   6      131.68      131.59        1.71 o
   5   5   6      115.18      109.68        1.89 o
   7   5   6       97.63       94.54        2.03 o
   9   5   6       86.70       83.19        2.12 o
  11   5   6       52.36       53.06        3.03 o
 -16   6   6       87.63       86.54        2.28 o
 -14   6   6      168.81      167.37        1.65 o
 -12   6   6      111.31      112.00        1.60 o
 -10   6   6       81.51       80.10        1.59 o
  -8   6   6      204.41      199.39        1.33 o
  -6   6   6      176.18      173.44        1.22 o
  -4   6   6       70.67       69.68        1.33 o
  -2   6   6      225.86      221.75        1.18 o
   0   6   6      128.85      129.31        1.54 o
   2   6   6       76.56       77.81        1.85 o
   4   6   6      117.91      115.80        1.87 o
   6   6   6      205.11      205.37        1.91 o
   8   6   6       67.76       62.23        2.40 o
  10   6   6      156.58      151.77        2.09 o
 -15   7   6      183.93      184.31        1.98 o
 -13   7   6      119.34      121.02        1.80 o
 -11   7   6      145.87      144.81        1.54 o
  -9   7   6      229.43      228.74        1.40 o
  -7   7   6       78.76       76.84        1.54 o
  -5   7   6       28.18       26.12        2.10 o
  -3   7   6      231.99      235.27        1.36 o
  -1   7   6      130.99      130.00        1.51 o
   1   7   6      120.33      119.64        1.64 o
   3   7   6      191.55      191.91        1.73 o
   5   7   6      138.62      134.56        1.94 o
   7   7   6      122.19      119.41        2.05 o
   9   7   6      306.85      302.32        2.00 o
  11   7   6       25.14       24.83        4.33 <
 -16   8   6       12.40        5.47        9.27 <
 -14   8   6      167.32      170.13        1.85 o
 -12   8   6       50.38       49.72        2.51 o
 -10   8   6       17.31        8.85        5.10 <
  -8   8   6      319.50      316.53        1.39 o
  -6   8   6       24.88       18.21        3.35 o
  -4   8   6       43.75       39.15        1.82 o
  -2   8   6      296.64      300.62        1.45 o
   0   8   6      117.94      117.06        1.63 o
   2   8   6      205.51      206.15        1.69 o
   4   8   6      148.06      147.87        1.88 o
   6   8   6       29.85       30.64        3.81 o
   8   8   6      102.06      103.01        2.24 o
  10   8   6      102.85      103.31        2.32 o
 -15   9   6       12.50       10.82        9.62 <
 -13   9   6       23.35       21.64        4.97 <
 -11   9   6       44.92       45.12        2.66 o
  -9   9   6       42.44       36.98        2.90 o
  -7   9   6       50.21       52.02        2.49 o
  -5   9   6      138.59      138.21        1.56 o
  -3   9   6       37.55       34.45        2.07 o
  -1   9   6       12.60        7.92        5.55 <
   1   9   6       84.13       84.99        1.83 o
   3   9   6       32.99       34.14        3.08 o
   5   9   6       16.03       18.21        6.12 <
   7   9   6      103.91      103.10        2.23 o
   9   9   6       61.14       60.86        2.76 o
 -14  10   6       26.93       25.55        5.13 <
 -12  10   6       16.95       16.88        7.40 <
 -10  10   6       26.29       21.01        4.90 <
  -8  10   6       11.87        3.68        9.22 <
  -6  10   6       49.60       50.01        2.74 o
  -4  10   6       25.86       21.28        4.28 o
  -2  10   6       22.55       21.35        4.09 <
   0  10   6       19.28       18.44        4.06 <
   2  10   6       37.04       37.21        2.72 o
   4  10   6       94.14       98.67        2.05 o
   6  10   6       44.70       44.28        3.06 o
   8  10   6       32.46       32.99        4.00 o
 -11  11   6      210.39      206.59        1.90 o
  -9  11   6       68.20       64.83        2.55 o
  -7  11   6      152.69      151.74        1.92 o
  -5  11   6       85.86       84.02        2.18 o
  -3  11   6      140.29      130.95        1.89 o
  -1  11   6       62.60       62.96        2.43 o
   1  11   6      241.84      242.41        1.72 o
   3  11   6       79.92       76.32        2.11 o
   5  11   6      112.57      112.58        2.19 o
  -8  12   6      179.55      174.84        2.01 o
  -6  12   6      127.77      121.89        2.09 o
  -4  12   6       41.09       40.13        3.56 o
  -2  12   6      156.63      149.99        1.96 o
   0  12   6      177.22      172.82        1.89 o
   2  12   6       23.75       26.10        4.96 <
  -5  13   6       56.54       58.93        2.99 o
  -3  13   6       82.54       79.33        2.44 o
  -1  13   6       82.16       80.18        2.42 o
   1  13   6      103.23      105.68        2.23 o
 -17   1   7      105.47      101.51        2.01 o
 -15   1   7       67.65       65.98        2.05 o
 -13   1   7       54.52       54.69        2.01 o
 -11   1   7       99.81       99.39        1.55 o
  -9   1   7      101.69      102.13        1.42 o
  -7   1   7       93.42       94.44        1.36 o
  -5   1   7      145.58      147.47        1.24 o
  -3   1   7       87.92       90.48        1.31 o
  -1   1   7      130.87      133.39        1.28 o
   1   1   7      104.72      107.35        1.41 o
   3   1   7      161.86      166.59        1.45 o
   5   1   7       48.07       43.58        2.11 o
   7   1   7      229.47      225.75        1.71 o
   9   1   7       53.45       50.73        2.51 o
  11   1   7       41.69       40.40        3.17 o
 -18   2   7       88.94       87.74        2.18 o
 -16   2   7       15.16       15.51        6.41 <
 -14   2   7       17.96       18.72        4.70 <
 -12   2   7      163.83      161.72        1.42 o
 -10   2   7      375.72      374.70        1.35 o
  -8   2   7      118.47      116.15        1.36 o
  -6   2   7       78.75       78.09        1.38 o
  -4   2   7      264.03      268.25        1.21 o
  -2   2   7      283.59      291.96        1.22 o
   0   2   7      109.46      112.39        1.36 o
   2   2   7       30.69       29.21        2.29 o
   4   2   7      139.07      134.85        1.53 o
   6   2   7       38.93       36.48        2.56 o
   8   2   7      100.04       98.04        1.91 o
  10   2   7       32.93       29.14        3.77 o
  12   2   7       47.06       50.14        3.17 o
 -17   3   7       14.47        8.11        6.99 <
 -15   3   7       45.38       43.80        2.46 o
 -13   3   7      274.84      272.74        1.54 o
 -11   3   7       32.53       30.78        2.44 o
  -9   3   7       15.57        9.44        3.98 <
  -7   3   7      217.38      214.99        1.27 o
  -5   3   7       13.36        7.38        4.10 <
  -3   3   7       12.84        3.99        4.00 <
  -1   3   7      463.91      475.67        4.97 o
   1   3   7       76.45       75.63        1.52 o
   3   3   7      105.38      109.26        1.52 o
   5   3   7      233.52      235.04        1.57 o
   7   3   7      173.39      166.57        1.92 o
   9   3   7      119.38      119.62        2.15 o
  11   3   7      145.45      140.45        2.21 o
 -18   4   7       52.04       57.92        2.46 o
 -16   4   7      128.72      125.48        1.86 o
 -14   4   7       40.99       41.54        2.51 o
 -12   4   7       78.41       77.91        1.68 o
 -10   4   7      269.35      271.70        1.39 o
  -8   4   7       15.89       13.84        3.88 <
  -6   4   7       34.24       30.42        1.97 o
  -4   4   7      307.22      310.30        1.22 o
  -2   4   7      239.13      242.92        1.25 o
   0   4   7       44.12       44.25        1.81 o
   2   4   7      182.73      184.53        1.40 o
   4   4   7       99.79       94.89        1.90 o
   6   4   7       71.59       68.39        2.26 o
   8   4   7      159.72      155.37        2.07 o
  10   4   7       96.70       89.34        2.44 o
 -17   5   7       37.16       35.55        3.27 o
 -15   5   7      188.02      188.05        1.73 o
 -13   5   7       78.26       75.26        1.80 o
 -11   5   7      162.16      161.84        1.48 o
  -9   5   7      198.02      197.51        1.37 o
  -7   5   7       92.80       87.44        1.41 o
  -5   5   7      278.99      276.88        1.26 o
  -3   5   7       88.74       85.33        1.34 o
  -1   5   7       37.29       36.52        1.84 o
   1   5   7      212.61      216.12        1.61 o
   3   5   7       54.27       52.00        2.30 o
   5   5   7       23.24        6.11        4.32 <
   7   5   7      162.77      157.21        2.04 o
   9   5   7       44.82       40.00        3.35 o
 -16   6   7       10.83        5.77       10.26 <
 -14   6   7      106.99      105.65        1.77 o
 -12   6   7       57.76       57.72        2.02 o
 -10   6   7      106.76      104.10        1.57 o
  -8   6   7      145.87      145.06        1.38 o
  -6   6   7      126.97      124.10        1.34 o
  -4   6   7       74.45       73.72        1.43 o
  -2   6   7       34.36       34.77        2.38 o
   0   6   7      157.71      162.42        1.62 o
   2   6   7       21.71       17.76        3.99 <
   4   6   7      168.52      169.58        1.88 o
   6   6   7       80.40       77.42        2.29 o
   8   6   7       27.85       23.38        4.13 o
  10   6   7      154.50      146.71        2.30 o
 -15   7   7       16.54       14.72        6.60 <
 -13   7   7       15.25        5.88        6.40 <
 -11   7   7       22.36       23.23        3.85 <
  -9   7   7       77.67       74.10        1.71 o
  -7   7   7       47.57       45.28        1.79 o
  -5   7   7       68.73       67.06        1.69 o
  -3   7   7       28.33       26.34        2.58 o
  -1   7   7       62.93       62.33        1.93 o
   1   7   7       11.13        8.87        7.23 <
   3   7   7       58.65       57.29        2.30 o
   5   7   7        3.51        2.69       28.12 <
   7   7   7      118.55      113.08        2.15 o
   9   7   7        9.04        7.81       12.30 <
 -14   8   7      125.94      127.76        1.94 o
 -12   8   7      117.49      116.39        1.85 o
 -10   8   7      102.38       99.35        1.76 o
  -8   8   7      141.21      139.45        1.59 o
  -6   8   7      123.48      123.60        1.49 o
  -4   8   7       14.76        9.04        4.44 <
  -2   8   7      170.60      170.20        1.58 o
   0   8   7      130.45      128.16        1.72 o
   2   8   7       15.10       18.35        5.69 <
   4   8   7      231.93      227.23        1.90 o
   6   8   7       14.09       10.06        7.73 <
   8   8   7       18.41       21.42        6.37 <
 -15   9   7       93.28       94.15        2.24 o
 -13   9   7      146.54      145.56        1.91 o
 -11   9   7       34.94       36.44        3.53 o
  -9   9   7      182.32      178.67        1.77 o
  -7   9   7      180.31      177.65        1.61 o
  -5   9   7      236.10      233.25        1.58 o
  -3   9   7       43.74       40.03        2.16 o
  -1   9   7      192.95      195.64        1.66 o
   1   9   7      140.93      144.84        1.80 o
   3   9   7       54.44       52.14        2.43 o
   5   9   7       19.87       16.80        5.54 <
   7   9   7       55.98       59.21        2.91 o
 -12  10   7       35.66       34.18        3.94 o
 -10  10   7      120.00      117.90        2.00 o
  -8  10   7       23.75       17.94        5.30 <
  -6  10   7       24.28       20.90        4.76 <
  -4  10   7      214.38      205.80        1.76 o
  -2  10   7       67.50       64.67        1.90 o
   0  10   7       45.14       45.50        2.48 o
   2  10   7      228.07      228.19        1.82 o
   4  10   7      117.08      123.34        2.05 o
   6  10   7       83.12       80.47        2.45 o
  -9  11   7       80.71       76.61        2.48 o
  -7  11   7      229.96      219.78        1.88 o
  -5  11   7      122.35      119.02        2.06 o
  -3  11   7       11.01        7.51       10.94 <
  -1  11   7       79.46       77.40        2.33 o
   1  11   7      120.82      122.23        1.94 o
   3  11   7       63.26       64.71        2.36 o
  -6  12   7       41.53       40.31        3.66 o
  -4  12   7       27.93       28.07        5.04 <
  -2  12   7       90.34       86.11        2.26 o
   0  12   7       57.61       57.99        2.79 o
   2  12   7       34.04       35.94        4.15 o
 -16   0   8      240.35      232.92        1.76 o
 -14   0   8      158.67      157.11        1.68 o
 -12   0   8       33.82       31.15        2.66 o
 -10   0   8      242.05      244.55        1.43 o
  -8   0   8      238.36      236.71        1.35 o
  -6   0   8      108.79      111.99        1.38 o
  -4   0   8      168.36      173.81        1.32 o
  -2   0   8      360.16      371.89        1.31 o
   0   0   8      161.35      164.72        1.41 o
   2   0   8      387.22      398.06        1.46 o
   4   0   8      183.28      185.45        1.61 o
   6   0   8      109.93      108.31        1.82 o
   8   0   8      340.03      331.51        1.81 o
  10   0   8       54.39       53.58        2.78 o
 -17   1   8      108.27      104.85        1.99 o
 -15   1   8      122.61      122.27        1.81 o
 -13   1   8       53.97       52.77        2.11 o
 -11   1   8      122.65      123.19        1.57 o
  -9   1   8      256.17      260.58        1.39 o
  -7   1   8      159.50      161.41        1.36 o
  -5   1   8       24.39       23.75        2.65 o
  -3   1   8      190.00      196.47        1.32 o
  -1   1   8      115.71      118.87        1.42 o
   1   1   8       42.00       38.90        2.02 o
   3   1   8      121.94      123.47        1.61 o
   5   1   8       70.58       71.76        1.94 o
   7   1   8       35.43       33.21        2.92 o
   9   1   8      159.26      156.85        1.94 o
  11   1   8      116.91      117.47        2.25 o
 -16   2   8       33.87       32.75        3.20 o
 -14   2   8       19.33       18.56        4.62 <
 -12   2   8      139.79      140.06        1.59 o
 -10   2   8       13.57       14.15        5.06 <
  -8   2   8       16.61       14.67        3.89 <
  -6   2   8      132.69      132.69        1.37 o
  -4   2   8       52.05       52.99        1.70 o
  -2   2   8       19.38       21.04        3.20 o
   0   2   8      189.90      195.79        1.40 o
   2   2   8       41.79       41.68        2.12 o
   4   2   8       16.19       10.55        4.62 <
   6   2   8      109.07      107.41        1.83 o
   8   2   8       74.08       73.02        2.35 o
  10   2   8       70.39       66.61        2.58 o
 -17   3   8      119.71      117.90        1.99 o
 -15   3   8       81.92       79.98        1.99 o
 -13   3   8       89.22       87.69        1.78 o
 -11   3   8      113.98      113.52        1.57 o
  -9   3   8       88.31       90.79        1.57 o
  -7   3   8      170.77      170.91        1.38 o
  -5   3   8       28.05       27.45        2.40 o
  -3   3   8      179.80      180.71        1.34 o
  -1   3   8       66.25       66.87        1.59 o
   1   3   8      103.20      103.67        1.53 o
   3   3   8      151.17      151.71        1.56 o
   5   3   8       21.13       19.95        4.71 <
   7   3   8       89.21       87.61        2.21 o
   9   3   8       82.41       77.87        2.45 o
 -16   4   8       43.97       44.98        2.71 o
 -14   4   8      137.09      135.09        1.74 o
 -12   4   8       51.05       49.53        2.09 o
 -10   4   8      156.54      153.59        1.49 o
  -8   4   8       28.07       27.77        2.58 o
  -6   4   8       95.77       94.57        1.47 o
  -4   4   8       77.17       77.66        1.50 o
  -2   4   8        9.18        7.02        6.39 <
   0   4   8      250.31      258.62        1.40 o
   2   4   8       10.86        3.17        6.33 <
   4   4   8       61.52       62.15        2.30 o
   6   4   8      135.16      132.50        2.05 o
   8   4   8       19.38       15.42        6.05 <
  10   4   8      165.76      156.32        2.25 o
 -17   5   8      106.41      110.40        1.91 o
 -15   5   8       84.25       82.00        2.00 o
 -13   5   8      105.29      102.74        1.73 o
 -11   5   8       63.00       62.21        1.88 o
  -9   5   8      196.63      194.33        1.45 o
  -7   5   8      107.38      106.71        1.48 o
  -5   5   8       58.82       60.13        1.65 o
  -3   5   8      100.34       99.73        1.46 o
  -1   5   8       76.60       78.32        1.55 o
   1   5   8       49.36       48.04        2.32 o
   3   5   8       93.61       92.67        2.01 o
   5   5   8       90.68       89.55        2.18 o
   7   5   8       69.63       68.86        2.55 o
   9   5   8      121.61      115.47        2.34 o
 -16   6   8       45.09       45.29        3.05 o
 -14   6   8       86.24       84.06        1.93 o
 -12   6   8      202.68      201.37        1.60 o
 -10   6   8       68.10       67.22        1.85 o
  -8   6   8       48.68       48.55        1.91 o
  -6   6   8      129.83      126.08        1.42 o
  -4   6   8      113.82      113.40        1.43 o
  -2   6   8       66.16       64.94        1.89 o
   0   6   8      195.14      198.27        1.70 o
   2   6   8      123.67      126.35        1.88 o
   4   6   8       46.03       45.29        2.81 o
   6   6   8      153.99      148.73        2.10 o
   8   6   8      140.40      136.45        2.27 o
 -15   7   8       54.80       56.04        2.67 o
 -13   7   8      129.26      129.91        1.77 o
 -11   7   8      134.52      134.43        1.66 o
  -9   7   8       24.15       25.01        3.54 o
  -7   7   8      131.33      131.66        1.47 o
  -5   7   8      164.84      165.12        1.57 o
  -3   7   8      125.68      125.20        1.66 o
  -1   7   8      172.59      172.57        1.71 o
   1   7   8      182.72      183.85        1.81 o
   3   7   8      140.07      138.06        1.96 o
   5   7   8      277.58      273.70        2.00 o
   7   7   8        2.51        8.96       45.53 <
 -14   8   8       42.67       40.32        3.13 o
 -12   8   8      256.28      254.29        1.69 o
 -10   8   8       33.19       31.15        3.12 o
  -8   8   8       35.72       37.24        2.86 o
  -6   8   8      254.11      257.76        1.54 o
  -4   8   8       40.72       35.84        2.30 o
  -2   8   8      104.04      103.68        1.77 o
   0   8   8      125.11      124.48        1.85 o
   2   8   8       13.81        9.64        6.80 <
   4   8   8       67.83       67.95        2.44 o
   6   8   8      175.59      167.86        2.16 o
   8   8   8       13.43       11.63        8.52 <
 -13   9   8       23.23       23.46        5.17 <
 -11   9   8       15.28        2.74        7.80 <
  -9   9   8       51.35       48.91        2.71 o
  -7   9   8       52.26       52.03        2.39 o
  -5   9   8       46.46       44.89        2.23 o
  -3   9   8      145.50      151.32        1.71 o
  -1   9   8       57.33       57.11        2.20 o
   1   9   8       28.19       30.89        3.53 o
   3   9   8       89.10       89.74        2.17 o
   5   9   8       31.52       34.85        4.00 o
 -10  10   8       10.13        3.60       11.85 <
  -8  10   8       48.47       44.51        3.09 o
  -6  10   8       28.56       22.48        4.40 o
  -4  10   8       29.08       28.93        3.87 o
  -2  10   8        5.72        4.39       13.79 <
   0  10   8       17.69       18.37        5.30 <
   2  10   8       26.00       28.31        3.88 o
   4  10   8       41.27       42.93        3.20 o
  -7  11   8      156.64      149.36        2.02 o
  -5  11   8       32.46       30.44        4.20 o
  -3  11   8      211.37      198.84        1.91 o
  -1  11   8       86.48       86.90        2.16 o
   1  11   8       58.90       58.60        2.42 o
 -17   1   9       10.75        4.14        9.89 <
 -15   1   9       44.90       42.94        2.59 o
 -13   1   9      114.70      113.91        1.75 o
 -11   1   9       10.27        6.42        7.26 <
  -9   1   9       76.80       76.60        1.69 o
  -7   1   9      113.86      114.13        1.50 o
  -5   1   9       37.79       37.25        2.15 o
  -3   1   9       90.63       93.76        1.56 o
  -1   1   9      126.57      133.30        1.52 o
   1   1   9      107.34      106.76        1.63 o
   3   1   9      177.42      181.41        1.65 o
   5   1   9       21.53       22.98        4.09 <
   7   1   9       61.88       59.48        2.33 o
   9   1   9      108.39      109.28        2.20 o
 -16   2   9      177.46      174.09        1.85 o
 -14   2   9      168.75      169.05        1.73 o
 -12   2   9       73.78       74.90        1.88 o
 -10   2   9       51.56       50.76        2.02 o
  -8   2   9      258.65      264.63        1.44 o
  -6   2   9      167.16      171.78        1.44 o
  -4   2   9       12.75       12.39        5.17 <
  -2   2   9       27.26       27.14        2.69 o
   0   2   9       86.16       89.46        1.64 o
   2   2   9       12.23        5.31        6.04 <
   4   2   9      103.30      105.23        1.81 o
   6   2   9       19.98       22.01        5.31 <
   8   2   9       72.88       73.51        2.42 o
 -15   3   9       17.54       16.04        5.48 <
 -13   3   9       21.00       19.30        4.20 <
 -11   3   9      221.98      221.95        1.56 o
  -9   3   9       48.83       47.45        2.00 o
  -7   3   9       93.11       94.22        1.57 o
  -5   3   9      298.69      302.76        1.41 o
  -3   3   9       29.37       28.73        2.52 o
  -1   3   9       86.43       89.65        1.62 o
   1   3   9      298.52      305.69        1.53 o
   3   3   9      123.54      123.85        1.69 o
   5   3   9       11.93       10.20        8.20 <
   7   3   9      132.80      130.77        2.12 o
 -16   4   9       83.33       81.37        2.13 o
 -14   4   9      137.00      135.37        1.79 o
 -12   4   9       36.84       37.05        2.67 o
 -10   4   9       57.48       59.86        1.95 o
  -8   4   9      254.56      257.33        1.46 o
  -6   4   9      109.33      110.11        1.53 o
  -4   4   9       64.53       59.93        1.72 o
  -2   4   9      214.58      217.58        1.45 o
   0   4   9      103.48      103.00        1.61 o
   2   4   9       40.74       42.67        2.76 o
   4   4   9      138.33      134.77        1.99 o
   6   4   9       41.56       38.48        3.18 o
   8   4   9       29.13       28.88        4.30 o
 -15   5   9       70.42       68.47        2.17 o
 -13   5   9      202.65      199.18        1.65 o
 -11   5   9      113.19      113.99        1.67 o
  -9   5   9      230.15      229.98        1.51 o
  -7   5   9       49.49       48.58        1.96 o
  -5   5   9       15.24       11.52        4.47 <
  -3   5   9      118.29      116.42        1.51 o
  -1   5   9      107.54      106.45        1.81 o
   1   5   9       19.38       17.85        4.73 <
   3   5   9      115.30      113.86        2.02 o
   5   5   9      102.68      100.69        2.21 o
   7   5   9       51.24       52.22        2.99 o
 -14   6   9       75.51       77.79        2.08 o
 -12   6   9       43.98       44.68        2.56 o
 -10   6   9      161.09      157.54        1.60 o
  -8   6   9       61.16       61.30        1.87 o
  -6   6   9       23.36       22.03        3.21 o
  -4   6   9      153.54      155.50        1.68 o
  -2   6   9       56.08       57.06        2.17 o
   0   6   9      169.80      171.78        1.82 o
   2   6   9       51.71       48.29        2.63 o
   4   6   9       16.04       11.97        6.75 <
   6   6   9      126.33      126.27        2.24 o
 -13   7   9       33.16       34.03        3.30 o
 -11   7   9       16.17       13.91        5.71 <
  -9   7   9       10.73        4.34        6.81 <
  -7   7   9      107.36      109.08        1.72 o
  -5   7   9       28.29       25.67        3.25 o
  -3   7   9       45.35       42.84        2.39 o
  -1   7   9       12.46       10.14        6.99 <
   1   7   9       61.38       61.09        2.35 o
   3   7   9      109.51      104.57        2.13 o
   5   7   9       34.56       30.47        3.67 o
 -14   8   9       23.58       25.90        4.77 <
 -12   8   9      123.15      116.11        1.97 o
 -10   8   9       86.35       85.65        1.97 o
  -8   8   9       62.44       61.67        1.98 o
  -6   8   9      128.92      128.66        1.73 o
  -4   8   9      135.33      134.46        1.76 o
  -2   8   9       38.03       32.18        2.71 o
   0   8   9      148.29      144.84        1.92 o
   2   8   9       72.45       68.13        2.35 o
   4   8   9       58.35       60.88        2.72 o
 -11   9   9      151.94      148.43        1.95 o
  -9   9   9      118.78      113.70        2.05 o
  -7   9   9       45.75       44.76        2.83 o
  -5   9   9      148.98      151.03        1.76 o
  -3   9   9      114.56      116.16        1.85 o
  -1   9   9       35.06       35.34        3.12 o
   1   9   9       69.30       69.20        2.30 o
   3   9   9       35.06       35.25        3.57 o
  -8  10   9      173.16      167.03        1.98 o
  -6  10   9       14.90       11.77        8.23 <
  -4  10   9       74.62       80.00        2.05 o
  -2  10   9      227.53      233.95        1.81 o
   0  10   9       93.68      100.13        2.07 o
 -14   0  10      106.05      101.76        1.88 o
 -12   0  10      228.33      226.33        1.66 o
 -10   0  10       35.10       34.88        2.62 o
  -8   0  10      148.56      149.68        1.57 o
  -6   0  10      344.74      355.01        1.48 o
  -4   0  10       28.84       26.81        2.78 o
  -2   0  10      240.50      250.18        1.54 o
   0   0  10      150.16      155.14        1.62 o
   2   0  10      183.53      191.92        1.69 o
   4   0  10      287.17      295.38        1.77 o
   6   0  10       66.40       67.06        2.26 o
   8   0  10       73.67       73.77        2.37 o
 -15   1  10      127.11      126.45        1.90 o
 -13   1  10       99.63      100.76        1.86 o
 -11   1  10       55.47       54.96        2.13 o
  -9   1  10       19.86       19.85        3.90 <
  -7   1  10      191.02      195.37        1.52 o
  -5   1  10       34.63       33.25        2.46 o
  -3   1  10       67.91       67.22        1.81 o
  -1   1  10      133.39      139.29        1.62 o
   1   1  10       64.78       65.62        1.96 o
   3   1  10       55.12       55.60        2.26 o
   5   1  10      141.57      143.74        1.88 o
   7   1  10       77.15       81.40        2.29 o
 -14   2  10       31.08       30.50        3.26 o
 -12   2  10       20.55       18.19        4.36 <
 -10   2  10      114.82      115.13        1.68 o
  -8   2  10       26.88       28.55        3.04 o
  -6   2  10       40.23       41.97        2.28 o
  -4   2  10      126.55      131.66        1.58 o
  -2   2  10       10.13       10.88        6.79 <
   0   2  10        9.17        9.56        8.22 <
   2   2  10      123.18      123.69        1.75 o
   4   2  10       33.63       33.12        2.97 o
   6   2  10       13.57        5.98        7.13 <
 -15   3  10      118.75      118.31        1.94 o
 -13   3  10       58.86       59.50        2.20 o
 -11   3  10      152.69      150.35        1.68 o
  -9   3  10       23.83       24.35        3.46 o
  -7   3  10      140.42      141.37        1.57 o
  -5   3  10       68.06       67.07        1.80 o
  -3   3  10       73.80       74.96        1.77 o
  -1   3  10      150.57      152.70        1.61 o
   1   3  10       15.48        8.94        5.16 <
   3   3  10      110.34      108.73        2.03 o
   5   3  10       63.19       59.05        2.55 o
 -14   4  10      119.09      117.94        1.87 o
 -12   4  10       41.43       41.69        2.58 o
 -10   4  10       88.79       88.93        1.80 o
  -8   4  10      112.65      111.55        1.66 o
  -6   4  10       92.61       92.68        1.67 o
  -4   4  10      203.59      203.95        1.54 o
  -2   4  10       23.32       21.43        3.27 o
   0   4  10      117.95      121.31        1.91 o
   2   4  10      160.12      159.94        1.96 o
   4   4  10       -5.37        6.54       20.06 <
   6   4  10      100.93       94.92        2.30 o
 -13   5  10       72.81       72.41        2.06 o
 -11   5  10       67.76       68.92        2.03 o
  -9   5  10       21.20       20.78        3.90 <
  -7   5  10      131.72      132.44        1.62 o
  -5   5  10       17.72       16.55        4.34 <
  -3   5  10       34.54       33.02        2.87 o
  -1   5  10       61.84       63.29        2.26 o
   1   5  10       66.91       64.31        2.32 o
   3   5  10       99.55       99.90        2.19 o
   5   5  10      137.67      130.78        2.18 o
 -14   6  10       12.47        7.66        7.60 <
 -12   6  10       63.43       63.61        2.18 o
 -10   6  10      139.16      138.22        1.69 o
  -8   6  10       64.17       62.19        1.93 o
  -6   6  10      125.07      124.95        1.78 o
  -4   6  10      114.35      114.77        1.87 o
  -2   6  10       56.09       61.71        2.33 o
   0   6  10       46.81       45.08        2.73 o
   2   6  10      212.70      209.62        2.00 o
   4   6  10      113.12      111.92        2.26 o
 -13   7  10       16.25       15.11        6.28 <
 -11   7  10       55.35       56.74        2.42 o
  -9   7  10      165.12      165.99        1.73 o
  -7   7  10      112.88      114.56        1.84 o
  -5   7  10      113.02      114.25        1.87 o
  -3   7  10      209.63      206.90        1.83 o
  -1   7  10      136.48      136.88        1.95 o
   1   7  10      230.97      229.76        1.99 o
 -12   8  10        8.25        8.44       12.55 <
 -10   8  10      190.55      190.19        1.80 o
  -8   8  10       17.28       13.22        5.00 <
  -6   8  10       68.45       68.27        2.10 o
  -4   8  10      111.85      115.77        1.93 o
  -2   8  10       43.30       45.68        2.73 o
   0   8  10       12.57        4.10        8.12 <
  -9   9  10       98.76      105.63        1.89 o
  -7   9  10       97.57      101.30        1.93 o
  -5   9  10       31.04       28.79        3.33 o
  -3   9  10       16.83       15.09        5.42 <
  -1   9  10      113.84      116.40        2.04 o
  -6  10  10       72.39       80.54        2.05 o
 -13   1  11       26.51       25.60        3.97 o
 -11   1  11       96.84       96.61        1.87 o
  -9   1  11       63.22       63.13        2.03 o
  -7   1  11       86.74       87.76        1.80 o
  -5   1  11      129.20      135.20        1.67 o
  -3   1  11       41.12       40.39        2.43 o
  -1   1  11      111.62      116.09        1.78 o
   1   1  11       27.19       27.48        3.48 o
   3   1  11       18.29       15.89        5.20 <
   5   1  11       98.22       99.29        2.15 o
 -14   2  11       98.73       97.85        2.00 o
 -12   2  11      104.45      103.89        1.88 o
 -10   2  11       82.89       84.49        1.91 o
  -8   2  11       13.29       12.75        5.92 <
  -6   2  11       56.96       56.42        2.03 o
  -4   2  11       20.42       18.82        4.02 <
  -2   2  11       77.36       78.48        1.90 o
   0   2  11      109.03      113.18        1.82 o
   2   2  11       23.95       22.75        3.90 o
   4   2  11       96.71       97.76        2.16 o
 -13   3  11       83.33       82.61        2.03 o
 -11   3  11       84.67       84.68        1.94 o
  -9   3  11      289.75      290.63        1.65 o
  -7   3  11       11.60        7.46        6.91 <
  -5   3  11       19.94       16.79        4.17 <
  -3   3  11      180.73      185.52        1.66 o
  -1   3  11       60.89       61.15        2.07 o
   1   3  11       32.01       31.53        3.39 o
   3   3  11      171.14      173.37        2.02 o
 -12   4  11      108.97      110.94        1.87 o
 -10   4  11       11.20        9.79        7.25 <
  -8   4  11       71.07       72.73        1.96 o
  -6   4  11      208.68      211.88        1.64 o
  -4   4  11       49.36       49.76        2.26 o
  -2   4  11       34.54       29.12        3.14 o
   0   4  11      143.59      144.89        1.97 o
   2   4  11       26.48       24.12        4.03 o
 -13   5  11      127.98      128.87        1.87 o
 -11   5  11       69.75       70.29        2.06 o
  -9   5  11       18.43       17.55        4.74 <
  -7   5  11       98.39       96.67        1.81 o
  -5   5  11       83.78       83.23        2.03 o
  -3   5  11       21.15       18.31        4.51 <
  -1   5  11       39.22       39.91        3.08 o
   1   5  11      149.45      149.03        2.06 o
 -12   6  11       19.54       20.37        5.45 <
 -10   6  11        7.63        5.96       10.64 <
  -8   6  11      170.34      172.26        1.82 o
  -6   6  11       24.74       24.82        3.83 o
  -4   6  11      119.06      114.55        2.01 o
  -2   6  11       41.77       46.39        2.87 o
   0   6  11       37.17       34.70        3.29 o
  -9   7  11       45.22       43.96        2.60 o
  -7   7  11       18.32       15.92        4.94 <
  -5   7  11       70.73       70.84        2.23 o
  -3   7  11       14.65       18.06        6.96 <
  -6   8  11       13.94        7.82        6.56 <
 -12   0  12       83.30       81.62        2.11 o
 -10   0  12      267.19      270.62        1.72 o
  -8   0  12       71.17       71.68        2.01 o
  -6   0  12      186.40      188.54        1.71 o
  -4   0  12      172.73      177.91        1.74 o
  -2   0  12       79.35       83.40        1.98 o
   0   0  12      176.39      184.32        1.83 o
   2   0  12       70.51       71.87        2.17 o
 -11   1  12       66.35       65.60        2.19 o
  -9   1  12       50.29       50.18        2.35 o
  -7   1  12       70.82       70.49        2.01 o
  -5   1  12      138.07      143.94        1.75 o
  -3   1  12       17.80       21.43        4.94 <
  -1   1  12      111.76      114.96        1.89 o
   1   1  12      148.64      157.45        1.88 o
 -12   2  12       25.45       22.48        3.77 o
 -10   2  12       53.53       54.14        2.38 o
  -8   2  12      131.37      133.07        1.78 o
  -6   2  12       22.55       25.19        3.92 <
  -4   2  12       22.32       21.58        4.02 <
  -2   2  12       73.65       75.01        2.08 o
   0   2  12       20.04       19.93        4.59 <
 -11   3  12      100.77      105.03        1.89 o
  -9   3  12       69.28       69.57        2.07 o
  -7   3  12       25.29       21.95        3.67 o
  -5   3  12      116.32      116.95        1.82 o
  -3   3  12        8.75        1.97        9.77 <
  -1   3  12       99.80      100.80        2.10 o
 -10   4  12       43.31       46.80        2.56 o
  -8   4  12      178.40      185.83        1.77 o
  -6   4  12       13.86       10.15        6.30 <
  -4   4  12       45.11       44.61        2.82 o
  -2   4  12      111.92      114.20        2.07 o
 -11   5  12       50.34       54.66        2.33 o
  -9   5  12       31.17       32.50        3.13 o
  -7   5  12       28.43       26.77        3.79 o
  -5   5  12       76.60       76.94        2.26 o
  -7   1  13       32.64       33.31        2.95 o
  -5   1  13       83.33       87.63        2.00 o
  -3   1  13       70.69       75.65        2.13 o
  -8   2  13       53.87       55.86        2.35 o
  -6   2  13       59.81       67.24        2.13 o
  -4   2  13      105.50      116.27        1.82 o
  -7   3  13      159.78      176.11        1.73 o
  -5   3  13       53.85       60.92        2.20 o
